# Supplementary material for: Genetic insights into human cortical organization and development through genome-wide analyses of 2,347 neuroimaging phenotypes
Source: Nat Genet. Author manuscript; Available in PMC 2023 Nov 1. (PMC10600728; doi:10.1038/s41588-023-01475-y)
Supplement: Supplementary Tables [file EMS190095-supplement-Supplementary_Tables.xlsx]

## Sheet: Index
Sheet name	Description
S1	Genome-wide significant SNPs identified for the global phenotypes in the UKB
S2	Genetic correlation between the UKB and ABCD (LDSC)
S3	Genome-wide significant SNPs identified for the global phenotypes in the meta-analysis
S4	SNP heritability and attenuation ratio
S5	Results of PheWAS
S6	Genetic and phenotypic correlation among the 13 global phenotypes
S7	Results of the genomic SEM analyses
S8	Colocolisation of the global hits
S9	Primary results from the MR analyses
S10	MR: sensitivity analyses results
S11	MR: Results after steiger filtering
S12	Enrichment of genes for prenatal vs postnatal expression in the Psychencode data
S13	Single cell RNA enrichment analyses: Psychencode prenatal
S14	Single cell RNA enrichment analyses: Eze first trimester
S15	Single cell RNA enrichment analyses: midgestation
S16	Enrichment for prenatal epigenetic signatures: midgestation
S17	Single cell RNA enrichment analyses: Psychencode postnatal
S18	Enrichment for postnatal epigenetic signatures
S19	Signatures of negative selection (SBayesS)
S20	Enrichment for constrained genes
S21	Association between PGS for SA, Volume, and CT with macrocephaly and microcephaly
S22	Genetic correlation results
S23	Results from finemapping
S24	All genes identified through any of the gene prioritisation methods
S25	List of prioritised candidate genes
S26	Significant associations from the GWAS of regional phenotypes
S27	Genomic-SEM
S28	Co-localisation
S29	SNP heritability for the regional GWAS
S30	Enrichment of the SNP heritability of the regional GWAS in Mesulam and Yeo-Krienen classes
S31	Asymmetry indices and SNP heritability for asymmetry indices for the regional phenotypes
S32	Results of the Mantel test for correlation between genetic correlation and geodesic distance
S33	Enrichment of the genetic correlations among regional GWAS in Mesulam and Yeo-Krienen classes
S34	Main hypotheses tested and the results

## Sheet: S1
Genome-wide significant SNPs identified for the global phenotypes in the UKB
AF = Allele frequency of the effect allele; Beta = Regression beta, SE = Standard error of the regression beta, N = sample size, concordance = concordance in effect direction between UKB and ABCD.
SNP	Chromosome	BP	Effect allele	Other allele	Beta_UKB	SE_UKB	P_UKB	N_UKB	AF1_UKB	Beta_ABCD	SE_ABCD	P_ABCD	N_ABCD	Concordance	Phenotype
17:44251554_ATG_A	17	44251554	A	G	-1.47758	0.26663	3e-08	31679	0.999795	NA	NA	NA	NA	NA	Fractional anisotropy
19:46118599_CA_C	19	46118599	G	T	-0.83723	0.111068	4.77e-14	31622	0.999842	NA	NA	NA	NA	NA	Folding index
2:61486689_AT_A	2	61486689	A	G	-0.71213	0.124174	9.75e-09	31643	0.999874	NA	NA	NA	NA	NA	Folding index
6:126953006_GGTGT_G	6	127000000	T	C	-0.67829	0.124174	4.7e-08	31576	0.999873	NA	NA	NA	NA	NA	Folding index
9:118970651_CT_C	9	119000000	G	A	-0.64691	0.105901	1e-09	31664	0.999826	NA	NA	NA	NA	NA	Folding index
rs10418425	19	5058357	G	T	-0.59355	0.107597	3.46e-08	31484	0.99873	NA	NA	NA	NA	NA	Fractional anisotropy
rs10460587	2	85555478	A	G	-0.46226	0.080589	9.69e-09	31611	0.999699	NA	NA	NA	NA	NA	Folding index
rs11156599	23	154000000	CTTTA	C	-0.451073	0.0824668	4.51e-08	31609	0.998608	NA	NA	NA	NA	NA	Mean diffusivity
rs111939932	12	53843771	G	A	-0.43981	0.080589	4.83e-08	31629	0.9997	NA	NA	NA	NA	NA	Folding index
rs112204843	12	66315998	C	T	-0.3992	0.068899	6.88e-09	31469	0.999587	NA	NA	NA	NA	NA	Folding index
rs11759026	6	127000000	C	T	-0.38506	0.068899	2.29e-08	31637	0.999589	NA	NA	NA	NA	NA	Folding index
rs12386611	7	156000000	A	G	-0.33755	0.056268	1.98e-09	31370	0.999378	NA	NA	NA	NA	NA	Folding index
rs143942024	17	43926458	G	A	-0.31892	0.057002	2.21e-08	31684	0.9994	NA	NA	NA	NA	NA	Folding index
rs144366309	17	43435307	G	A	-0.31535	0.056267	2.09e-08	31697	0.999385	NA	NA	NA	NA	NA	Folding index
rs17698176	17	44819595	C	T	-0.300097	0.0541326	2.96e-08	31436	0.996739	0.171805	0.121411	0.157047	4864	Discordant	Mean diffusivity
rs1802669	10	21827796	G	A	-0.27244	0.041723	6.59e-11	31719	0.998881	NA	NA	NA	NA	NA	Folding index
rs2301718	4	106000000	TAAC	T	-0.26544	0.047739	2.7e-08	31751	0.995984	NA	NA	NA	NA	NA	Intracellular volume fraction
rs2764264	6	109000000	A	G	-0.19077	0.026607	7.5e-13	31673	0.982477	-0.15772	0.050566	0.001814	4864	Concordant	Mean curvature
rs35227403	12	68216239	T	A	-0.15189	0.027662	4e-08	31612	0.997438	NA	NA	NA	NA	NA	Folding index
rs3811183	14	23452128	CCA	C	-0.13557	0.012778	2.69e-26	31467	0.918645	NA	NA	NA	NA	NA	Mean curvature
rs4685	2	198000000	G	A	-0.13373	0.024101	2.88e-08	31609	0.98975	-0.01912	0.052709	0.716734	4860	Concordant	Intrinsic curvature index
rs534920992	10	105000000	G	A	-0.11393	0.020289	1.96e-08	31596	0.975962	0.069115	0.059967	0.249096	4866	Discordant	Volume
rs62283132	3	142000000	T	C	-0.11363	0.019049	2.44e-09	31562	0.983303	-0.07959	0.036616	0.029727	4860	Concordant	Intrinsic curvature index
rs62426379	6	126000000	G	A	-0.10897	0.019179	1.33e-08	31779	0.966251	-0.0126	0.040034	0.752926	4864	Concordant	Mean curvature
rs6440076	3	142000000	GA	G	-0.10027	0.018254	3.96e-08	31380	0.968292	NA	NA	NA	NA	NA	Surface area
rs7297175	12	56473808	G	A	-0.09656	0.017411	2.92e-08	31756	0.965345	0.040315	0.042683	0.344903	4866	Discordant	Surface area
rs73135239	7	55161372	C	T	-0.09118	0.010561	5.93e-18	31317	0.898474	-0.10342	0.026629	0.000103	4866	Concordant	Surface area
rs74580701	6	127000000	C	T	-0.09072	0.011952	3.19e-14	31522	0.920421	-0.17466	0.032492	7.64e-08	4863	Concordant	Cortical thickness
rs75745313	7	156000000	G	A	-0.08843	0.015241	6.55e-09	31779	0.953303	-0.15733	0.046733	0.000761	4863	Concordant	Cortical thickness
rs7613	17	43471481	C	T	-0.08367	0.014879	1.87e-08	31671	0.950965	-0.02994	0.039268	0.445844	4863	Concordant	Cortical thickness
rs76169231	12	103000000	A	G	-0.0798	0.007598	8.34e-26	31506	0.772535	-0.12465	0.019339	1.15e-10	4866	Concordant	Surface area
rs7671110	4	17874089	CACTT	C	-0.07771	0.013744	1.57e-08	31350	0.930542	NA	NA	NA	NA	NA	Mean curvature
rs767263897	6	127000000	T	G	-0.07683	0.007807	7.49e-23	28549	0.635889	-0.04786	0.018331	0.009026	4788	Concordant	Local gyrification index
rs76928645	7	54941328	G	A	-0.07674	0.013842	2.95e-08	31632	0.989741	-0.00705	0.018846	0.708319	4866	Concordant	Folding index
rs770250170	9	33832306	T	G	-0.07626	0.013726	2.76e-08	31460	0.941815	-0.05346	0.037175	0.150431	4863	Concordant	Cortical thickness
rs7715167	5	171000000	C	T	-0.07503	0.011532	7.7e-11	31523	0.920407	-0.09663	0.032254	0.002737	4866	Concordant	Volume
rs7797990	7	156000000	A	T	-0.07014	0.008742	1.03e-15	31513	0.850062	-0.0341	0.023052	0.139082	4866	Concordant	Volume
rs78852495	3	59969540	C	T	-0.06983	0.008933	5.41e-15	31619	0.849537	-0.05042	0.022925	0.027844	4866	Concordant	Surface area
rs8756	12	66359752	A	AT	-0.06773	0.007922	1.23e-17	31153	0.788223	0.003034	0.020182	0.880487	4863	Discordant	Cortical thickness
rs9266229	6	31325323	A	G	-0.06699	0.006979	8.14e-22	31780	0.732552	-0.0784	0.018717	2.81e-05	4866	Concordant	Volume
rs9266618	6	31346166	A	G	-0.06548	0.00894	2.39e-13	28570	0.772821	-0.10105	0.020685	1.03e-06	4788	Concordant	Local gyrification index
rs9271082	6	32576086	C	T	-0.06497	0.011442	1.36e-08	31760	0.91409	0.071584	0.03155	0.023275	4863	Discordant	Cortical thickness
4:121716743_CAAAA_C	4	122000000	T	A	-0.06355	0.009169	4.2e-12	31652	0.868065	-0.06616	0.025265	0.008831	4866	Concordant	Volume
7:75142966_AT_A	7	75142966	C	T	-0.06341	0.007854	6.78e-16	31539	0.784124	NA	NA	NA	NA	NA	Cortical thickness
rs111548998	17	44185427	A	G	-0.06191	0.010651	6.16e-09	31665	0.982473	-0.02729	0.013421	0.042011	4866	Concordant	Folding index
rs115868366	15	83657468	A	G	-0.06131	0.011123	3.54e-08	31554	0.88835	-0.04773	0.022601	0.034698	4864	Concordant	Mean curvature
rs12407679	1	39578167	C	T	-0.0589	0.008343	1.67e-12	31556	0.824154	-0.05052	0.022077	0.022117	4866	Concordant	Surface area
rs13079368	3	39512551	T	TA	-0.05837	0.009679	1.64e-09	28280	0.813366	NA	NA	NA	NA	NA	Local gyrification index
rs13107325	4	103000000	C	T	-0.05738	0.008066	1.12e-12	31288	0.898444	-0.05528	0.016594	0.000865	4860	Concordant	Intrinsic curvature index
rs143893586	8	131000000	T	A	-0.05613	0.009401	2.37e-09	31651	0.868077	-0.09387	0.025141	0.000189	4866	Concordant	Surface area
rs17443495	2	37117502	G	A	-0.0559	0.007491	8.46e-14	28810	0.497831	0.004007	0.017765	0.821521	4788	Discordant	Local gyrification index
rs2241722	19	46119867	A	T	-0.05535	0.009643	9.45e-09	30711	0.928657	0.024433	0.017966	0.17384	4860	Discordant	Intrinsic curvature index
rs3200031	8	26227484	C	T	-0.05492	0.008179	1.88e-11	30264	0.743705	-0.04717	0.016188	0.003573	4864	Concordant	Mean curvature
rs35505243	2	98263327	GATGATTAGATGGATGA	G	-0.05464	0.008989	1.21e-09	31605	0.078848	NA	NA	NA	NA	NA	Intrinsic curvature index
rs4841487	8	10916704	C	T	-0.0542663	0.0076222	1.08e-12	28660	0.766417	NA	NA	NA	NA	NA	Mean diffusivity
rs614225	19	36197914	T	C	-0.05378	0.009796	4.02e-08	30510	0.843117	0.00701	0.018568	0.705792	4864	Discordant	Mean curvature
rs61753077	10	124000000	T	G	-0.0527	0.007714	8.41e-12	30969	0.773838	-0.0222	0.020525	0.279372	4866	Concordant	Surface area
rs617577	1	39910684	C	T	-0.0517	0.006791	2.67e-14	31570	0.292746	-0.02396	0.018348	0.191676	4866	Concordant	Volume
rs6492273	13	111000000	G	A	-0.05098	0.008883	9.52e-09	31551	0.917974	-0.01803	0.019284	0.349934	4860	Concordant	Intrinsic curvature index
rs6745807	2	27185317	A	T	-0.05097	0.007308	3.07e-12	31605	0.3514	-0.01153	0.014622	0.430421	4864	Concordant	Mean curvature
rs6939	15	75136257	C	T	-0.05063	0.00889	1.23e-08	31659	0.809801	-0.05389	0.017578	0.002171	4864	Concordant	Mean curvature
rs7219015	17	2555592	T	TA	-0.05049	0.007659	4.35e-11	31731	0.922584	-0.04529	0.01742	0.009316	4861	Concordant	Gaussian curvature
rs724265	8	8219182	G	A	-0.05035	0.007729	7.28e-11	30956	0.793013	-0.02452	0.019889	0.217697	4866	Concordant	Volume
rs72618187	9	95570578	C	CAA	-0.05027	0.008009	3.46e-10	29324	0.773701	NA	NA	NA	NA	NA	Cortical thickness
rs73171590	3	171000000	T	G	-0.0501	0.00817	8.63e-10	31632	0.756892	-0.03929	0.016414	0.016675	4864	Concordant	Mean curvature
rs748771207	17	2582655	G	A	-0.05002	0.007924	2.74e-10	30955	0.793006	-0.02707	0.019792	0.171423	4866	Concordant	Surface area
rs76928645	7	54941328	C	T	-0.04924	0.008292	2.89e-09	28026	0.69894	NA	NA	NA	NA	NA	Local gyrification index
rs774748828	3	184000000	A	C	-0.0491562	0.00797603	7.14e-10	31657	0.819582	-0.00973	0.019622	0.619945	4864	Concordant	Mean diffusivity
rs79274348	5	123000000	C	T	-0.04886	0.007448	5.4e-11	30951	0.767148	-0.02351	0.020538	0.252288	4866	Concordant	Volume
rs8074071	17	2612932	C	G	-0.04867	0.00701	3.84e-12	31342	0.483265	-0.01981	0.01391	0.154418	4864	Concordant	Mean curvature
rs934447	3	13831209	C	T	-0.04798	0.008138	3.72e-09	31557	0.824159	-0.04707	0.022186	0.033871	4866	Concordant	Volume
rs9921406	16	65633398	TG	T	-0.04772	0.007483	1.81e-10	31244	0.787991	NA	NA	NA	NA	NA	Isotropic volume fraction
2:61486689_AT_A	2	61486689	TA	T	-0.04768	0.008723	4.6e-08	31153	0.913475	NA	NA	NA	NA	NA	Intrinsic curvature index
3:135672430_CT_C	3	136000000	C	G	-0.04751	0.008643	3.86e-08	31735	0.840397	-0.02407	0.022579	0.286359	4866	Concordant	Surface area
9:118970651_CT_C	9	119000000	A	G	-0.0474	0.007796	1.2e-09	26908	0.428813	-0.01213	0.018046	0.501351	4788	Concordant	Local gyrification index
rs10460587	2	85555478	C	T	-0.0472743	0.00617403	1.9e-14	31626	0.557864	0.009107	0.015495	0.55672	4864	Discordant	Mean diffusivity
rs111939932	12	53843771	C	T	-0.04686	0.00706	3.19e-11	30838	0.555775	-0.01879	0.013952	0.178029	4864	Concordant	Mean curvature
rs1163249	10	105000000	C	T	-0.04668	0.006892	1.26e-11	31322	0.307308	-0.00547	0.017967	0.760951	4866	Concordant	Surface area
rs12216643	7	156000000	T	C	-0.04643	0.007688	1.55e-09	28810	0.385838	-0.0101	0.018121	0.577229	4788	Concordant	Local gyrification index
rs12534506	7	92662327	A	G	-0.04633	0.007832	3.29e-09	31752	0.816594	-0.04819	0.023722	0.042205	4864	Concordant	Isotropic volume fraction
rs149549868	1	177000000	C	T	-0.04608	0.006423	7.29e-13	31319	0.47939	-0.02442	0.01695	0.149633	4863	Concordant	Cortical thickness
rs2258238	12	66221060	C	G	-0.0458	0.007039	7.66e-11	31550	0.747813	-0.03134	0.020357	0.123731	4864	Concordant	Isotropic volume fraction
rs2301718	4	106000000	C	T	-0.04576	0.00806	1.37e-08	30017	0.72882	NA	NA	NA	NA	NA	Mean curvature
rs2471738	17	44076063	CAAAA	C	-0.04554	0.00719	2.4e-10	31200	0.715417	NA	NA	NA	NA	NA	Cortical thickness
rs2529418	7	50734631	G	C	-0.04541	0.00654	3.85e-12	31719	0.580614	-0.05781	0.016862	0.000608	4863	Concordant	Cortical thickness
rs3130346	6	32131510	A	G	-0.04537	0.005804	5.38e-15	31475	0.772518	-0.05051	0.012062	2.82e-05	4860	Concordant	Intrinsic curvature index
rs3200031	8	26227484	TA	T	-0.04429	0.007326	1.49e-09	30552	0.624722	NA	NA	NA	NA	NA	Mean curvature
rs35227403	12	68216239	CA	C	-0.04411	0.00689	1.54e-10	30357	0.665497	NA	NA	NA	NA	NA	Surface area
rs370013299	6	127000000	T	C	-0.04405	0.007558	5.62e-09	31647	0.76339	-0.04027	0.019839	0.042378	4863	Concordant	Cortical thickness
rs3834371	8	131000000	A	G	-0.04404	0.00775	1.33e-08	31523	0.888351	-0.03107	0.016785	0.064125	4860	Concordant	Intrinsic curvature index
rs4273712	6	127000000	A	AAAAAGTTTGTGAAGGTTACAGAAATCCTT	-0.04379	0.006271	2.89e-12	31692	0.381374	NA	NA	NA	NA	NA	Isotropic volume fraction
rs4315664	3	142000000	G	C	-0.04342	0.007318	2.98e-09	31418	0.735916	-0.02395	0.019104	0.209998	4863	Concordant	Cortical thickness
rs62057121	17	43900760	T	G	-0.04328	0.007104	1.12e-09	30246	0.48008	-0.03196	0.013922	0.021684	4864	Concordant	Mean curvature
rs6440076	3	142000000	T	G	-0.04322	0.006702	1.13e-10	31507	0.370648	-0.01537	0.017259	0.373252	4863	Concordant	Cortical thickness
rs7297175	12	56473808	T	C	-0.04306	0.006527	4.19e-11	31779	0.385915	-0.00974	0.016954	0.56562	4866	Concordant	Surface area
rs73100947	4	18021307	C	T	-0.04302	0.006431	2.22e-11	31514	0.457876	-0.018	0.016498	0.275267	4866	Concordant	Surface area
rs75745313	7	156000000	T	A	-0.04267	0.007532	1.47e-08	31123	0.79679	NA	NA	NA	NA	NA	Intracellular volume fraction
rs76169231	12	103000000	C	T	-0.04262	0.007581	1.9e-08	28580	0.456613	-0.02306	0.017651	0.191457	4788	Concordant	Local gyrification index
rs7715167	5	171000000	G	A	-0.0423	0.007385	1.01e-08	31396	0.661278	-0.01126	0.014615	0.441132	4864	Concordant	Mean curvature
rs7986738	13	80642830	C	T	-0.04225	0.007577	2.45e-08	31696	0.307405	-0.01219	0.014965	0.415333	4864	Concordant	Mean curvature
rs8756	12	66359752	A	G	-0.04186	0.006529	1.44e-10	31544	0.619864	-0.04499	0.017073	0.00841	4866	Concordant	Surface area
rs9398171	6	109000000	G	C	-0.04162	0.00635	5.56e-11	31618	0.64177	-0.01135	0.01869	0.543624	4864	Concordant	Isotropic volume fraction
rs9509982	13	22618416	G	A	-0.04159	0.007127	5.36e-09	31544	0.724924	-0.03424	0.018053	0.057852	4866	Concordant	Surface area
15:28345248_TACAC_T	15	28345248	A	G	-0.04152	0.00761	4.89e-08	31403	0.787377	-0.00546	0.020169	0.786427	4866	Concordant	Volume
2:61486689_AT_A	2	61486689	A	G	-0.04144	0.007475	2.96e-08	28767	0.501808	-0.06607	0.017788	0.000204	4788	Concordant	Local gyrification index
6:126953006_GGTGT_G	6	127000000	C	A	-0.04141	0.007041	4.06e-09	31578	0.460748	-0.02416	0.01395	0.08325	4864	Concordant	Mean curvature
8:110485760_GAA_G	8	110000000	C	A	-0.0413	0.007453	3.01e-08	31612	0.673067	-0.03595	0.014836	0.015389	4864	Concordant	Mean curvature
9:125665127_CA_C	9	126000000	C	T	-0.04102	0.00743	3.36e-08	31521	0.331398	-0.01801	0.014611	0.21771	4864	Concordant	Mean curvature
rs10971953	9	34147034	T	C	-0.04062	0.006405	2.27e-10	30166	0.6296	-0.00261	0.014855	0.860747	4856	Concordant	Intracellular volume fraction
rs11114042	12	109000000	G	A	-0.04053	0.006984	6.51e-09	31779	0.53699	-0.02862	0.013996	0.04085	4864	Concordant	Mean curvature
rs11134697	5	171000000	T	TACTC	-0.04035	0.006208	8.02e-11	31518	0.503411	-0.02106	0.016654	0.206045	4866	Concordant	Volume
rs11156599	23	154000000	TC	T	-0.04021	0.007209	2.44e-08	31504	0.764617	NA	NA	NA	NA	NA	Isotropic volume fraction
rs11454904	3	142000000	C	T	-0.04009	0.007071	1.43e-08	31356	0.426282	-0.01787	0.014273	0.210519	4864	Concordant	Mean curvature
rs11652522	17	43055579	T	C	-0.04004	0.007192	2.59e-08	31430	0.23721	0.022769	0.019946	0.253642	4864	Discordant	Isotropic volume fraction
rs11686881	2	98353847	C	G	-0.0399412	0.00710627	1.9e-08	31467	0.747688	0.003302	0.017758	0.852472	4864	Discordant	Mean diffusivity
rs116954675	10	21468323	A	T	-0.03961	0.006458	8.62e-10	29228	0.507082	-0.04112	0.016863	0.014755	4866	Concordant	Volume
rs11759026	6	127000000	A	G	-0.03944	0.006448	9.59e-10	31345	0.557074	-0.01425	0.016798	0.396338	4866	Concordant	Surface area
rs12126362	1	40379284	T	C	-0.03936	0.006586	2.28e-09	31768	0.701225	-0.01564	0.016601	0.346089	4856	Concordant	Intracellular volume fraction
rs12216643	7	156000000	G	A	-0.03866	0.006727	9.06e-09	31021	0.376036	-0.02957	0.017234	0.086199	4863	Concordant	Cortical thickness
rs12409950	1	58367733	A	G	-0.03814	0.006874	2.9e-08	31780	0.283575	-0.03205	0.018539	0.083817	4866	Concordant	Volume
rs12938775	17	2574821	C	T	-0.03812	0.006465	3.71e-09	31623	0.562929	-0.03214	0.017268	0.062715	4863	Concordant	Cortical thickness
rs147431626	17	44335635	C	CA	-0.0376	0.006631	1.43e-08	29500	0.461763	NA	NA	NA	NA	NA	Surface area
rs17501550	4	106000000	A	C	-0.03758	0.006639	1.5e-08	31479	0.698815	-0.02683	0.019344	0.165481	4864	Concordant	Isotropic volume fraction
rs1802669	10	21827796	G	C	-0.0372556	0.00640958	6.16e-09	31535	0.641795	-0.01759	0.016308	0.280896	4864	Concordant	Mean diffusivity
rs182332981	7	79211920	C	T	-0.03689	0.006555	1.83e-08	31720	0.312547	-0.02059	0.019414	0.288764	4864	Concordant	Isotropic volume fraction
rs186944309	21	42422639	G	A	-0.03678	0.006374	7.92e-09	31443	0.618198	-0.03528	0.017165	0.039848	4866	Concordant	Volume
rs193888	7	104000000	T	C	-0.03676	0.006366	7.71e-09	31780	0.385903	-0.01585	0.017038	0.352271	4866	Concordant	Volume
rs2241722	19	46119867	GCCT	G	-0.0366243	0.00619734	3.43e-09	31448	0.541259	NA	NA	NA	NA	NA	Mean diffusivity
rs2490561	1	2023504	C	T	-0.0364707	0.00661804	3.57e-08	31638	0.312567	-0.00855	0.016935	0.613687	4864	Concordant	Mean diffusivity
rs2806405	1	58537361	C	T	-0.03585	0.006272	1.09e-08	31515	0.457877	-0.01303	0.016579	0.431944	4866	Concordant	Volume
rs2814492	1	220000000	C	T	-0.03522	0.006114	8.39e-09	31709	0.557712	-0.02832	0.017764	0.110855	4864	Concordant	Isotropic volume fraction
rs34636718	2	42859323	A	G	-0.03518	0.006415	4.14e-08	31732	0.531451	-0.02728	0.016768	0.103795	4863	Concordant	Cortical thickness
rs35227403	12	68216239	G	C	-0.03513	0.006424	4.55e-08	31631	0.674196	-0.01869	0.015723	0.234523	4856	Concordant	Intracellular volume fraction
rs4362367	15	90136573	C	A	-0.03433	0.005195	3.92e-11	31581	0.673174	-0.00145	0.011016	0.895296	4860	Concordant	Intrinsic curvature index
rs4479308	17	19897445	G	C	-0.03375	0.00589	1.01e-08	31726	0.238462	-0.04325	0.016275	0.007869	4864	Concordant	Isotropic volume fraction
rs4599108	2	85543222	GAA	G	-0.03369	0.005848	8.37e-09	31339	0.939309	NA	NA	NA	NA	NA	Folding index
rs533155105	19	4517725	G	T	-0.03366	0.006124	3.88e-08	31797	0.552473	0.017532	0.017644	0.320397	4864	Discordant	Isotropic volume fraction
rs534873327	5	16121765	G	A	-0.03361	0.004865	4.89e-12	31748	0.497464	-0.00166	0.010342	0.872374	4860	Concordant	Intrinsic curvature index
rs540221489	11	116000000	C	T	-0.03357	0.005853	9.66e-09	31431	0.71635	-0.03974	0.015145	0.008694	4866	Concordant	Surface area
rs546543437	13	102000000	G	A	-0.03206	0.00489	5.5e-11	31674	0.454442	0.006708	0.010286	0.514307	4860	Discordant	Intrinsic curvature index
rs548417206	4	129000000	A	G	-0.031	0.005663	4.43e-08	31524	0.759532	-0.02086	0.012122	0.085226	4860	Concordant	Intrinsic curvature index
rs550453853	3	2438998	C	T	-0.03069	0.005091	1.65e-09	31228	0.636848	-0.00344	0.010843	0.75123	4860	Concordant	Intrinsic curvature index
rs555066713	5	42825586	A	G	-0.02969	0.003335	5.41e-19	31498	0.772493	-0.01807	0.004308	2.74e-05	4866	Concordant	Folding index
rs560279339	10	22712156	G	C	-0.02914	0.00489	2.52e-09	31658	0.526423	-0.01347	0.010361	0.193499	4860	Concordant	Intrinsic curvature index
rs569251188	5	90158574	C	T	-0.02908	0.005329	4.88e-08	31380	0.925478	-0.00398	0.007147	0.577815	4866	Concordant	Folding index
rs570105135	20	33614025	CA	C	-0.02846	0.004976	1.07e-08	31618	0.395234	NA	NA	NA	NA	NA	Intrinsic curvature index
rs62426379	6	126000000	TACAC	T	-0.02733	0.005013	4.99e-08	31160	0.913671	NA	NA	NA	NA	NA	Folding index
rs6449781	5	64607483	CA	C	-0.02263	0.004041	2.16e-08	28657	0.844401	NA	NA	NA	NA	NA	Folding index
rs7146019	14	99734984	G	A	-0.02038	0.002809	4.01e-13	31697	0.454491	0.001981	0.003678	0.590101	4866	Discordant	Folding index
rs7209707	17	44059666	C	A	-0.0202	0.002984	1.29e-11	31604	0.673095	-0.00734	0.003936	0.062171	4866	Concordant	Folding index
rs73100947	4	18021307	G	A	-0.02	0.002795	8.38e-13	31771	0.497325	0.000587	0.003695	0.873867	4866	Discordant	Folding index
rs74580701	6	127000000	C	T	-0.01996	0.003314	1.7e-09	30950	0.760388	-0.00457	0.004215	0.278591	4866	Concordant	Folding index
rs753136294	5	12612627	C	T	-0.01893	0.002925	9.63e-11	31251	0.636844	-0.00343	0.003873	0.376256	4866	Concordant	Folding index
rs8756	12	66359752	A	G	-0.01787	0.00283	2.72e-10	31337	0.557009	-0.00068	0.003742	0.856347	4866	Concordant	Folding index
rs9266229	6	31325323	C	T	-0.01743	0.002875	1.34e-09	30056	0.512111	NA	NA	NA	NA	NA	Folding index
14:64697583_TTA_T	14	64697583	G	C	-0.01716	0.002788	7.45e-10	31646	0.511929	-0.0081	0.003677	0.027557	4866	Concordant	Folding index
2:27177903_GA_G	2	27177903	C	T	-0.01692	0.00302	2.09e-08	31259	0.687834	0.000666	0.003925	0.86529	4866	Discordant	Folding index
2:98355675_CCA_C	2	98355675	A	G	-0.01687	0.002907	6.51e-09	29691	0.428665	-0.00396	0.003756	0.292227	4866	Concordant	Folding index
4:3142660_CACTT_C	4	3142660	A	G	-0.01679	0.002836	3.2e-09	31598	0.584341	-0.01085	0.003734	0.003667	4866	Concordant	Folding index
8:38747456_TA_T	8	38747456	T	C	-0.01674	0.003044	3.86e-08	31344	0.691105	0.000193	0.003952	0.961009	4866	Discordant	Folding index
rs10050360	5	173000000	T	A	-0.01653	0.002801	3.59e-09	31519	0.478648	-0.00194	0.003683	0.597784	4866	Concordant	Folding index
rs10173978	2	70851832	G	A	-0.01597	0.002868	2.57e-08	31434	0.6182	-0.00806	0.003805	0.034088	4866	Concordant	Folding index
rs1048527	8	26229693	G	A	-0.01596	0.002859	2.37e-08	31771	0.395597	-0.00564	0.003751	0.132588	4866	Concordant	Folding index
rs1110998	2	217000000	C	T	-0.01577	0.00283	2.49e-08	30695	0.476609	0.000407	0.003695	0.912256	4866	Discordant	Folding index
rs114113354	3	71774791	G	A	-0.01572	0.002791	1.77e-08	31390	0.525534	-0.00725	0.003693	0.049667	4866	Concordant	Folding index
rs116269521	4	6114677	C	T	-0.01428	0.002569	2.74e-08	31423	0.716315	-0.00432	0.003374	0.200326	4866	Concordant	Folding index
rs11781155	8	10917560	G	GT	0.015555	0.002821	3.51e-08	31209	0.488609	NA	NA	NA	NA	NA	Folding index
rs12146713	12	106000000	C	G	0.016227	0.002957	4.08e-08	29096	0.58197	0.001649	0.003703	0.656085	4866	Concordant	Folding index
rs13012151	2	55713506	AT	A	0.017316	0.003124	2.99e-08	31353	0.715482	NA	NA	NA	NA	NA	Folding index
rs13017145	2	42793070	C	A	0.018904	0.002787	1.19e-11	31771	0.488606	0.011708	0.003688	0.0015	4866	Concordant	Folding index
rs17205972	5	82859065	G	A	0.019325	0.002937	4.69e-11	31647	0.660173	0.008061	0.003835	0.035558	4866	Concordant	Folding index
rs17206779	5	64447777	GGTGT	G	0.020172	0.003207	3.18e-10	31438	0.746262	NA	NA	NA	NA	NA	Folding index
rs17676457	5	173000000	A	G	0.020439	0.003428	2.48e-09	29554	0.233759	0.005522	0.004312	0.200306	4866	Concordant	Folding index
rs2121272	2	98361679	C	CA	0.022599	0.003527	1.48e-10	29370	0.212904	NA	NA	NA	NA	NA	Folding index
rs2241722	19	46119867	C	T	0.023574	0.00386	1.02e-09	31601	0.845574	0.011497	0.005013	0.021821	4866	Concordant	Folding index
rs2764686	1	58539121	A	T	0.023776	0.004175	1.23e-08	30802	0.558568	0.005903	0.009175	0.520018	4861	Concordant	Gaussian curvature
rs344351	16	1846211	G	C	0.023917	0.004166	9.41e-09	31428	0.869161	-0.00223	0.005415	0.681116	4866	Discordant	Folding index
rs34636718	2	42859323	G	A	0.02668	0.004468	2.35e-09	31731	0.292616	0.017438	0.010233	0.088343	4861	Concordant	Gaussian curvature
rs4652758	1	183000000	C	A	0.027447	0.004765	8.41e-09	30825	0.902693	0.001016	0.005785	0.860638	4866	Concordant	Folding index
rs4912174	1	58350767	C	G	0.027996	0.005035	2.7e-08	31686	0.525989	0.04809	0.014167	0.000687	4864	Concordant	Isotropic volume fraction
rs55976523	2	239000000	A	G	0.028419	0.005098	2.48e-08	31411	0.641384	0.001606	0.010801	0.881819	4860	Concordant	Intrinsic curvature index
rs56125329	2	217000000	G	A	0.030772	0.005112	1.76e-09	31624	0.660179	0.009737	0.010731	0.364202	4860	Concordant	Intrinsic curvature index
rs5865	2	98373006	C	CTTAT	0.031069	0.005392	8.31e-09	29750	0.315513	NA	NA	NA	NA	NA	Intrinsic curvature index
rs59682551	1	201000000	G	A	0.033858	0.006177	4.21e-08	30431	0.454389	0.013731	0.014734	0.351374	4856	Concordant	Intracellular volume fraction
rs60232025	4	7640808	C	T	0.033905	0.006121	3.05e-08	31632	0.578275	0.016789	0.015002	0.26308	4856	Concordant	Intracellular volume fraction
rs613511	1	39833473	C	T	0.033994	0.006201	4.2e-08	31748	0.190374	0.035417	0.013081	0.006777	4860	Concordant	Intrinsic curvature index
rs61789085	1	98443881	G	A	0.034339	0.003358	1.51e-24	31383	0.776615	NA	NA	NA	NA	NA	Folding index
rs7219015	17	2555592	C	T	0.0343989	0.00628424	4.4e-08	31226	0.591638	-0.02024	0.015606	0.194705	4864	Discordant	Mean diffusivity
rs72817748	2	98745809	A	T	0.034531	0.006027	1.01e-08	31720	0.452207	0.030287	0.014906	0.042161	4856	Concordant	Intracellular volume fraction
rs748593	6	171000000	G	A	0.034881	0.006393	4.87e-08	31472	0.511661	0.026245	0.016542	0.112604	4866	Concordant	Surface area
rs7559029	2	12970155	GTT	G	0.035375	0.006476	4.7e-08	29075	0.58939	NA	NA	NA	NA	NA	Isotropic volume fraction
rs756747	7	104000000	G	GA	0.03547	0.006455	3.91e-08	31518	0.64947	0.013616	0.018504	0.461816	4864	Concordant	Isotropic volume fraction
rs7685018	4	54819662	C	A	0.035508	0.006388	2.72e-08	31286	0.332769	0.013884	0.015557	0.372137	4856	Concordant	Intracellular volume fraction
rs8069356	17	2311986	T	C	0.035676	0.006256	1.18e-08	31686	0.433867	0.070764	0.016888	2.79e-05	4866	Concordant	Volume
rs9398172	6	109000000	C	T	0.036317	0.006536	2.75e-08	30444	0.827914	-0.00236	0.013726	0.86366	4860	Discordant	Intrinsic curvature index
rs12694385	2	217000000	T	C	0.037358	0.006233	2.05e-09	30998	0.581844	0.070321	0.017661	6.85e-05	4864	Concordant	Isotropic volume fraction
rs143238565	2	98430405	G	C	0.037365	0.006776	3.51e-08	31595	0.898069	-0.00349	0.015664	0.823743	4861	Discordant	Gaussian curvature
rs17676457	5	173000000	G	A	0.037976	0.006316	1.83e-09	30889	0.442536	0.02776	0.01685	0.099459	4866	Concordant	Volume
rs196886	8	24736607	TTA	T	0.038497	0.006991	3.66e-08	31320	0.468311	NA	NA	NA	NA	NA	Mean curvature
rs2153960	6	109000000	C	A	0.038523	0.006914	2.52e-08	31526	0.902002	0.025096	0.01537	0.102509	4861	Concordant	Gaussian curvature
rs535884755	15	84491636	C	G	0.038553	0.006738	1.05e-08	29102	0.581988	0.012143	0.016624	0.465119	4866	Concordant	Surface area
rs539044580	10	81137731	T	C	0.038703	0.007067	4.33e-08	31650	0.907093	0.012413	0.015026	0.408737	4861	Concordant	Gaussian curvature
rs549541641	4	64392489	A	T	0.039009	0.006609	3.58e-09	31588	0.691228	0.005213	0.019047	0.784306	4864	Concordant	Isotropic volume fraction
rs553078929	15	85146469	Cortical thickness	C	0.039123	0.006359	7.65e-10	30914	0.583894	NA	NA	NA	NA	NA	Volume
rs565072859	7	63366673	G	C	0.039281	0.006108	1.27e-10	31367	0.430962	0.014618	0.014943	0.327963	4856	Concordant	Intracellular volume fraction
rs7596872	2	56128091	A	G	0.039374	0.007127	3.31e-08	30575	0.460491	0.011384	0.013911	0.413172	4864	Concordant	Mean curvature
5:82799324_TAAC_T	5	82799324	T	A	0.039581	0.006022	4.95e-11	31324	0.942329	0.003316	0.007957	0.676848	4866	Concordant	Folding index
rs11168018	5	140000000	T	C	0.039769	0.007128	2.42e-08	30054	0.462052	0.002023	0.013965	0.884849	4864	Concordant	Mean curvature
rs1228024	11	47951353	C	G	0.039771	0.006289	2.55e-10	31726	0.371399	0.031773	0.018222	0.081221	4864	Concordant	Isotropic volume fraction
rs12715997	4	54096894	G	A	0.039793	0.006691	2.73e-09	31655	0.66018	0.041573	0.017215	0.015738	4866	Concordant	Surface area
rs13164785	5	82861400	C	T	0.039895	0.006954	9.62e-09	31318	0.687177	0.007705	0.01827	0.673213	4863	Concordant	Cortical thickness
rs160183	5	82811833	C	G	0.0401861	0.00634993	2.47e-10	31643	0.371409	0.009393	0.015893	0.554499	4864	Concordant	Mean diffusivity
rs1984839	22	41685937	A	C	0.040409	0.006743	2.06e-09	31074	0.360703	0.036909	0.017119	0.031079	4863	Concordant	Cortical thickness
rs2863973	16	68409435	T	C	0.041056	0.006608	5.21e-10	31080	0.412629	-0.01884	0.017038	0.268855	4863	Discordant	Cortical thickness
rs3795736	1	157000000	AT	A	0.041136	0.006871	2.14e-09	31153	0.667448	NA	NA	NA	NA	NA	Cortical thickness
rs4843550	16	87236383	C	G	0.041225	0.00658	3.72e-10	31086	0.599916	0.029161	0.016695	0.080681	4866	Concordant	Surface area
rs5756922	22	38530251	C	T	0.041301	0.007022	4.05e-09	31407	0.476009	0.028708	0.013842	0.038077	4864	Concordant	Mean curvature
rs74504435	7	54949256	Cortical thickness	C	0.041577	0.00652	1.81e-10	30913	0.583881	NA	NA	NA	NA	NA	Surface area
rs756705025	5	82778212	Cortical thickness	C	0.042079	0.007277	7.35e-09	28639	0.722337	NA	NA	NA	NA	NA	Volume
rs9272456	6	32605555	G	GA	0.042191	0.006808	5.74e-10	31221	0.848211	0.027826	0.014042	0.047528	4860	Concordant	Intrinsic curvature index
rs9286062	8	11118527	T	C	0.0421971	0.00632463	2.53e-11	31714	0.378382	0.002151	0.015984	0.892956	4864	Concordant	Mean diffusivity
17:43707838_TG_T	17	43707838	A	G	0.042503	0.00765	2.76e-08	29018	0.263078	0.03246	0.018541	0.079996	4863	Concordant	Cortical thickness
3:190657741_AGT_A	3	191000000	T	C	0.042518	0.006766	3.31e-10	31663	0.32699	0.026511	0.017634	0.132731	4866	Concordant	Surface area
rs11241697	5	123000000	A	C	0.042649	0.007092	1.81e-09	31665	0.290873	-0.01986	0.018174	0.2746	4863	Discordant	Cortical thickness
rs11653171	17	29888360	T	A	0.042911	0.006123	2.41e-12	31096	0.455943	0.020428	0.014559	0.160594	4856	Concordant	Intracellular volume fraction
rs13144836	4	38625501	C	T	0.043195	0.007632	1.51e-08	31163	0.30156	0.0316	0.01511	0.0365	4864	Concordant	Mean curvature
rs13224758	7	152000000	AT	A	0.043853	0.006943	2.69e-10	31362	0.715484	NA	NA	NA	NA	NA	Volume
rs1452628	1	215000000	A	C	0.043856	0.008043	4.96e-08	31604	0.830132	0.022998	0.018959	0.225104	4856	Concordant	Intracellular volume fraction
rs145348761	11	27330323	C	CCATGAT	0.044417	0.00757	4.43e-09	31169	0.501091	NA	NA	NA	NA	NA	Orientation dispersion index
rs1500867	3	147000000	CA	C	0.044563	0.006255	1.05e-12	31448	0.620596	NA	NA	NA	NA	NA	Intracellular volume fraction
rs17279437	3	45814094	C	T	0.044576	0.007573	3.96e-09	28313	0.513051	0.022356	0.017826	0.209801	4788	Concordant	Local gyrification index
rs1883100	11	9059192	C	T	0.044701	0.006225	6.9e-13	31307	0.591545	0.027219	0.017888	0.128104	4864	Concordant	Isotropic volume fraction
rs1948948	16	51442679	AGT	A	0.044835	0.00636	1.79e-12	30944	0.622399	NA	NA	NA	NA	NA	Isotropic volume fraction
rs2055983	3	124000000	A	G	0.044931	0.007749	6.71e-09	31617	0.810782	0.008263	0.022686	0.71567	4864	Concordant	Isotropic volume fraction
rs2514536	8	97179786	T	C	0.04496	0.006413	2.38e-12	31685	0.433865	0.068999	0.016805	4.03e-05	4866	Concordant	Surface area
rs2601645	1	215000000	A	G	0.045015	0.008213	4.24e-08	30830	0.75686	0.030464	0.015984	0.056665	4864	Concordant	Mean curvature
rs35441607	6	45456453	G	T	0.045493	0.007267	3.85e-10	30564	0.240201	0.00558	0.020012	0.780374	4864	Concordant	Isotropic volume fraction
rs36174733	12	134000000	A	G	0.045676	0.008009	1.17e-08	31019	0.739466	0.047243	0.015737	0.002682	4864	Concordant	Mean curvature
rs374952396	17	44753643	T	TAA	0.045848	0.00718	1.71e-10	31043	0.747318	NA	NA	NA	NA	NA	Volume
rs4238832	16	90050261	G	T	0.0465604	0.00843008	3.33e-08	31713	0.842289	0.0255	0.021411	0.233674	4864	Concordant	Mean diffusivity
rs4843581	16	87281342	C	A	0.046796	0.008292	1.67e-08	30802	0.902652	-0.00996	0.016191	0.538586	4860	Discordant	Intrinsic curvature index
rs5935668	23	13872002	AT	A	0.046916	0.007119	4.38e-11	31361	0.715475	NA	NA	NA	NA	NA	Surface area
rs5975474	23	134000000	C	T	0.047166	0.007544	4.05e-10	31737	0.69482	0.016293	0.015029	0.278321	4864	Concordant	Mean curvature
rs62434144	6	151000000	Cortical thickness	C	0.04722	0.007061	2.27e-11	29634	0.318081	NA	NA	NA	NA	NA	Surface area
rs73015136	11	111000000	A	G	0.048014	0.007785	6.93e-10	31506	0.720434	0.036141	0.015133	0.01693	4864	Concordant	Mean curvature
rs751713922	12	124000000	T	C	0.048172	0.007862	8.95e-10	31779	0.796863	0.043739	0.020664	0.034282	4866	Concordant	Surface area
rs757905962	7	121000000	C	T	0.048289	0.007749	4.61e-10	30618	0.30033	NA	NA	NA	NA	NA	Mean curvature
rs9933149	16	87226206	G	C	0.048693	0.007129	8.46e-12	31446	0.393818	0.038609	0.014227	0.006653	4864	Concordant	Mean curvature
rs570333647	17	44835367	A	T	0.0487947	0.00637075	1.87e-14	31486	0.621086	0.019065	0.015951	0.232016	4864	Concordant	Mean diffusivity
rs7219015	17	2555592	C	T	0.048842	0.008579	1.25e-08	31610	0.845555	-0.00089	0.022613	0.968466	4866	Discordant	Volume
rs79172804	17	43828764	G	A	0.0491966	0.00862228	1.16e-08	31649	0.850027	0.02378	0.021248	0.263059	4864	Concordant	Mean diffusivity
rs796642165	19	36171531	GA	G	0.049268	0.007234	9.7e-12	31232	0.62548	NA	NA	NA	NA	NA	Mean curvature
rs9308343	16	87224857	A	G	0.049291	0.008802	2.15e-08	28740	0.233699	0.063071	0.02042	0.00201	4788	Concordant	Local gyrification index
rs548961916	20	25620543	G	T	0.04969	0.008781	1.53e-08	31739	0.806736	0.00564	0.017295	0.744341	4864	Concordant	Mean curvature
rs750833263	4	164000000	T	C	0.05071	0.008783	7.77e-09	31777	0.145011	0.035349	0.024396	0.147346	4866	Concordant	Volume
2:50741185_CTTTA_C	2	50741185	GGTGT	G	0.05083	0.007306	3.46e-12	31446	0.746184	NA	NA	NA	NA	NA	Surface area
rs12048319	1	6851124	C	T	0.050988	0.008559	2.56e-09	30472	0.828039	0.033803	0.022015	0.124676	4866	Concordant	Surface area
rs13144836	4	38625501	T	C	0.05101	0.007669	2.9e-11	31780	0.796869	0.040461	0.020765	0.051359	4866	Concordant	Volume
rs13224758	7	152000000	T	A	0.051098	0.009299	3.9e-08	30246	0.922254	-0.00428	0.01849	0.817018	4860	Discordant	Intrinsic curvature index
rs1452628	1	215000000	T	C	0.051319	0.006266	2.61e-16	31797	0.378369	0.063623	0.018324	0.000516	4864	Concordant	Isotropic volume fraction
rs1500867	3	147000000	A	G	0.051506	0.006866	6.33e-14	31771	0.957792	0.01247	0.009227	0.176527	4866	Concordant	Folding index
rs151089396	9	97482811	A	G	0.051508	0.007751	3.02e-11	31780	0.198018	0.051503	0.021065	0.014485	4866	Concordant	Volume
rs17279437	3	45814094	C	A	0.051821	0.006195	6e-17	31780	0.488641	0.05557	0.016635	0.000836	4866	Concordant	Volume
rs1948948	16	51442679	T	C	0.051832	0.008728	2.87e-09	29989	0.167795	0.055888	0.022281	0.012131	4866	Concordant	Surface area
rs199491	17	44515243	G	A	0.051911	0.007638	1.07e-11	31682	0.290038	0.03563	0.015414	0.020805	4864	Concordant	Mean curvature
rs2514536	8	97179786	G	A	0.052261	0.007657	8.79e-12	31528	0.424052	-0.00273	0.01127	0.808745	4857	Discordant	Orientation dispersion index
rs4131861	2	19350250	C	A	0.05415	0.006351	1.51e-17	31779	0.48864	0.068967	0.016554	3.1e-05	4866	Concordant	Surface area
rs4238832	16	90050261	C	T	0.054414	0.009233	3.78e-09	31557	0.784168	NA	NA	NA	NA	NA	Orientation dispersion index
rs62434144	6	151000000	G	A	0.0545705	0.00857355	1.95e-10	31252	0.848298	0.00473	0.021768	0.827987	4864	Concordant	Mean diffusivity
rs7209501	17	43503294	C	T	0.056552	0.008748	1.01e-10	31751	0.843958	0.026402	0.022745	0.245734	4866	Concordant	Surface area
rs774724657	17	29889249	C	CTT	0.057489	0.005934	3.41e-22	31396	0.785068	0.007568	0.012414	0.542089	4860	Concordant	Intrinsic curvature index
rs9933149	16	87226206	A	T	0.05811	0.00631	3.26e-20	31568	0.621199	0.013456	0.018286	0.461837	4864	Concordant	Isotropic volume fraction
14:23401403_CA_C	14	23401403	A	T	0.059332	0.010144	4.94e-09	31556	0.896089	0.059995	0.027273	0.027824	4866	Concordant	Volume
2:55607689_CAT_C	2	55607689	C	T	0.059855	0.010675	2.06e-08	31317	0.898474	0.00887	0.026966	0.742197	4863	Concordant	Cortical thickness
8:110701000_TA_T	8	111000000	G	A	0.060203	0.008494	1.36e-12	31333	0.848371	0.007445	0.024959	0.765487	4864	Concordant	Isotropic volume fraction
rs10498754	6	43156160	G	A	0.0613641	0.00999065	8.14e-10	31714	0.894132	0.017127	0.026049	0.510869	4864	Concordant	Mean diffusivity
rs11134697	5	171000000	C	A	0.064117	0.006872	1.06e-20	31612	0.673067	0.025027	0.017886	0.161741	4863	Concordant	Cortical thickness
rs11430332	4	17996352	C	T	0.065415	0.011075	3.49e-09	31680	0.917992	0.018432	0.03078	0.549288	4864	Concordant	Isotropic volume fraction
rs11652522	17	43055579	C	T	0.066682	0.008517	4.92e-15	31539	0.784109	NA	NA	NA	NA	NA	Mean curvature
rs11674612	2	85658232	G	A	0.069843	0.0123	1.36e-08	31779	0.929104	-0.0073	0.033829	0.829228	4866	Discordant	Surface area
rs11686881	2	98353847	GATGATTAGATGGATGA	G	0.069928	0.011893	4.11e-09	31636	0.078834	NA	NA	NA	NA	NA	Cortical thickness
rs11759026	6	127000000	G	A	0.072338	0.00759	1.57e-21	31373	0.786265	0.06578	0.020036	0.001027	4866	Concordant	Volume
rs12409950	1	58367733	C	A	0.072976	0.011363	1.35e-10	30270	0.089313	0.053331	0.029227	0.068043	4866	Concordant	Surface area
rs12938775	17	2574821	T	C	0.073055	0.01184	6.83e-10	31779	0.904984	0.004618	0.025263	0.854952	4864	Concordant	Mean curvature
rs143612468	9	34028359	G	A	0.073342	0.011997	9.75e-10	31780	0.929106	-9.98e-05	0.033996	0.997658	4866	Discordant	Volume
rs1802669	10	21827796	G	GA	0.074533	0.009524	5.06e-15	30862	0.797745	NA	NA	NA	NA	NA	Orientation dispersion index
rs185867463	6	127000000	C	T	0.074534	0.013607	4.31e-08	31550	0.942219	0.079373	0.035676	0.026091	4866	Concordant	Surface area
rs201872292	15	28475625	A	G	0.077862	0.010451	9.33e-14	31489	0.907952	0.057925	0.024655	0.0188	4856	Concordant	Intracellular volume fraction
rs2241722	19	46119867	T	G	0.079487	0.007654	2.9e-25	31557	0.808965	0.053674	0.018267	0.0033	4856	Concordant	Intracellular volume fraction
rs2362111	5	88148710	T	C	0.080246	0.01076	8.78e-14	31738	0.901585	0.080555	0.028744	0.005071	4863	Concordant	Cortical thickness
rs34216221	2	42745163	G	A	0.080323	0.009895	4.76e-16	31797	0.894125	0.004497	0.029852	0.880242	4864	Concordant	Isotropic volume fraction
rs35518360	4	103000000	C	T	0.081184	0.014169	1.01e-08	28766	0.924147	0.010185	0.031189	0.74401	4788	Concordant	Local gyrification index
rs4912174	1	58350767	T	A	0.082876	0.013384	5.93e-10	31333	0.942329	0.020838	0.035894	0.561545	4866	Concordant	Volume
rs527594100	21	17028706	G	GGTGGCAT	0.083151	0.009164	1.15e-19	28402	0.786107	NA	NA	NA	NA	NA	Local gyrification index
rs56155809	17	44119500	C	T	0.085366	0.012549	1.03e-11	31779	0.929419	-0.03736	0.031253	0.231925	4863	Discordant	Cortical thickness
rs6778085	3	142000000	G	A	0.085412	0.009909	6.72e-18	30765	0.816642	0.014746	0.014011	0.292605	4857	Concordant	Orientation dispersion index
rs73135239	7	55161372	A	AT	0.086799	0.012202	1.13e-12	30767	0.922774	NA	NA	NA	NA	NA	Cortical thickness
rs748771207	17	2582655	G	C	0.087866	0.012729	5.1e-12	31661	0.962509	0.059507	0.026806	0.026423	4860	Concordant	Intrinsic curvature index
rs76928645	7	54941328	G	C	0.087955	0.011521	2.27e-14	31643	0.898066	0.009304	0.023445	0.691492	4864	Concordant	Mean curvature
rs9930713	16	1847896	T	A	0.089937	0.013722	5.58e-11	31332	0.942327	0.046187	0.035718	0.195973	4866	Concordant	Surface area
rs10460587	2	85555478	T	G	0.096269	0.012937	9.97e-14	31518	0.920141	0.094489	0.026926	0.000449	4864	Concordant	Mean curvature
rs113667149	17	44207415	T	A	0.104558	0.016088	8.07e-11	28395	0.941733	0.053817	0.03823	0.159208	4788	Concordant	Local gyrification index
rs11633076	15	85678251	A	G	0.110647	0.015644	1.52e-12	31779	0.957787	0.122463	0.041415	0.003107	4866	Concordant	Surface area
rs11759026	6	127000000	ATG	A	0.113965	0.007705	1.66e-49	30914	0.776202	NA	NA	NA	NA	NA	Surface area
rs12938775	17	2574821	CAT	C	0.126072	0.021889	8.43e-09	31704	0.987494	NA	NA	NA	NA	NA	Intrinsic curvature index
rs2047676	3	159000000	T	C	0.127879	0.023096	3.08e-08	31777	0.980269	-0.07916	0.061581	0.198644	4863	Discordant	Cortical thickness
rs2501261	1	22411177	C	T	0.171535	0.030384	1.65e-08	30502	0.988427	0.005166	0.062925	0.934568	4866	Concordant	Surface area
rs35227403	12	68216239	A	T	0.31638	0.055405	1.13e-08	31746	0.996692	-0.05219	0.12364	0.672949	4866	Discordant	Surface area
rs539043431	1	220000000	C	G	0.358291	0.063452	1.64e-08	31574	0.998527	0.039506	0.104095	0.704303	4860	Concordant	Intrinsic curvature index
rs6658111	1	47980916	T	A	0.558496	0.094168	3.01e-09	31653	0.999526	NA	NA	NA	NA	NA	Gaussian curvature
rs7146019	14	99734984	A	G	0.763833	0.137813	2.98e-08	31538	0.999778	NA	NA	NA	NA	NA	Gaussian curvature
rs7484851	12	109000000	A	T	0.889938	0.163052	4.82e-08	31675	0.999842	NA	NA	NA	NA	NA	Gaussian curvature
rs7715167	5	171000000	C	T	1.0903	0.17187	2.24e-10	31513	0.999857	NA	NA	NA	NA	NA	Gaussian curvature
rs999867	10	105000000	G	A	1.16267	0.182293	1.79e-10	31500	0.999873	NA	NA	NA	NA	NA	Gaussian curvature

## Sheet: S2
Genetic correlation between the UKB and ABCD (LDSC)
Phenotype	Genetic correlation	Standard error	Genetic correlation (constrained)	Standard error (constrained)
Cortical thickness	0.9315	0.2043	1.1344	0.2786
Surface area	1.7056	1.101	1.3627	0.305
Volume	1.5868	0.9397	1.1661	0.2277
Intrinsic curvature index	0.8282	0.258	0.8884	0.1602
Gaussian curvature	0.7003	0.2286	1.1592	0.5283
Local gyrification index	0.8771	0.24	1.41	0.45
Mean curvature	0.768	0.1157	0.8326	0.0857
Folding index	1.2898	0.6656	0.9237	0.144
Intracellular volume fraction	0.83	0.4596	0.6641	0.1414
Isotropic volume fraction	0.7751	0.3913	0.5662	0.0989
Orientation dispersion index	0.5539	0.3156	0.7252	0.2109
Mean diffusivity	0.2521	0.171	0.2029	0.0915
Fractional anisotropy	0.7641	1.8448	0.5576	0.1814

## Sheet: S3
Genome-wide significant SNPs identified for the global phenotypes in the meta-analysis
AF = Allele frequency of the effect allele; Beta = Regression beta, SE = Standard error of the regression beta, N = sample size, concordance = concordance in effect direction between UKB and ABCD.
SNP	Chromosome	BP	Effect allele	Other allele	Beta_meta	SE_meta	P_meta	Beta_UKB	SE_UKB	N_UKB	Beta_ABCD	SE_ABCD	N_ABCD	Concordance	Phenotype
19:46118599_CA_C	19	46118599	CA	C	-0.0441	0.006889	1.54e-10	-0.04411	0.00689	30357	NA	NA	NA	NA	Surface area
6:108934564_GT_G	6	109000000	GT	G	-0.045	0.006924	8.06e-11	-0.04498	0.006921	31074	NA	NA	NA	NA	Surface area
rs10418425	19	5058357	C	G	-0.0445	0.008069	3.49e-08	-0.04751	0.008643	31735	-0.02407	0.022579	4866	Concordant	Surface area
rs10460587	2	85555478	C	T	-0.0397	0.005988	3.36e-11	-0.04302	0.006431	31514	-0.018	0.016498	4866	Concordant	Surface area
rs10484759	6	127000000	C	T	0.0506	0.006871	1.78e-13	0.049609	0.007326	31533	0.057559	0.01973	4866	Concordant	Surface area
rs10496091	2	61482261	G	A	0.0442	0.006621	2.46e-11	0.0448	0.007085	31779	0.039817	0.018477	4866	Concordant	Surface area
rs11079849	17	47090785	C	T	-0.0361	0.00632	1.12e-08	-0.0352	0.006762	31504	-0.04214	0.017701	4866	Concordant	Surface area
rs11114042	12	109000000	A	G	-0.036	0.006021	2.25e-09	-0.03298	0.006462	31606	-0.05671	0.016762	4866	Concordant	Surface area
rs11156599	23	154000000	C	T	-0.0344	0.005463	3.04e-10	-0.03357	0.005853	31431	-0.03974	0.015145	4866	Concordant	Surface area
rs11191667	10	105000000	G	A	-0.0445	0.00637	2.84e-12	-0.04423	0.006823	31766	-0.04617	0.017714	4866	Concordant	Surface area
rs111939932	12	53843771	C	T	-0.0579	0.007811	1.24e-13	-0.0589	0.008343	31556	-0.05052	0.022077	4866	Concordant	Surface area
rs112131657	3	28038971	A	G	-0.0506	0.009089	2.59e-08	-0.04654	0.009778	29849	-0.07705	0.024809	4866	Concordant	Surface area
rs112204843	12	66315998	C	T	0.0751	0.012705	3.4e-09	0.074534	0.013607	31550	0.079373	0.035676	4866	Concordant	Surface area
rs1131017	12	56435929	C	G	0.0489	0.006002	3.73e-16	0.044903	0.006425	31581	0.076219	0.016805	4866	Concordant	Surface area
rs11629120	14	23458457	T	C	0.0405	0.006086	2.84e-11	0.040974	0.006541	31136	0.037739	0.016754	4866	Concordant	Surface area
rs11759026	6	127000000	A	G	-0.0858	0.007072	7.07e-34	-0.0798	0.007598	31506	-0.12465	0.019339	4866	Concordant	Surface area
rs12386611	7	156000000	G	A	0.0338	0.005971	1.51e-08	0.034881	0.006393	31472	0.026245	0.016542	4866	Concordant	Surface area
rs12534506	7	92662327	A	T	-0.0366	0.006159	2.8e-09	-0.03354	0.006621	29228	-0.05624	0.01678	4866	Concordant	Surface area
rs17698176	17	44819595	T	G	-0.0489	0.007218	1.24e-11	-0.0527	0.007714	30969	-0.0222	0.020525	4866	Concordant	Surface area
rs1802669	10	21827796	G	A	0.04	0.006233	1.38e-10	0.039793	0.006691	31655	0.041573	0.017215	4866	Concordant	Surface area
rs2301718	4	106000000	G	A	-0.0468	0.007348	1.91e-10	-0.05002	0.007924	30955	-0.02707	0.019792	4866	Concordant	Surface area
rs2529418	7	50734631	G	A	0.034	0.006033	1.74e-08	0.034435	0.006476	30888	0.031439	0.016767	4866	Concordant	Surface area
rs2532261	17	44253203	A	C	0.1076	0.007164	5.41e-51	0.113143	0.007677	31238	0.070259	0.019916	4866	Concordant	Surface area
rs35227403	12	68216239	T	A	0.0843	0.012807	4.63e-11	0.089937	0.013722	31332	0.046187	0.035718	4866	Concordant	Surface area
rs3735193	7	156000000	C	G	-0.0426	0.006114	3.23e-12	-0.04179	0.00655	31304	-0.04824	0.017094	4866	Concordant	Surface area
rs3746432	20	33592763	C	T	0.0331	0.005986	3.21e-08	0.031488	0.006416	31708	0.043742	0.01657	4866	Concordant	Surface area
rs3789283	9	119000000	G	A	-0.0396	0.006015	4.59e-11	-0.03979	0.006445	31584	-0.03832	0.016756	4866	Concordant	Surface area
rs4685	2	198000000	T	C	0.0405	0.006323	1.5e-10	0.042518	0.006766	31663	0.026511	0.017634	4866	Concordant	Surface area
rs62426379	6	126000000	A	G	-0.0362	0.006019	1.81e-09	-0.03944	0.006448	31345	-0.01425	0.016798	4866	Concordant	Surface area
rs6440076	3	142000000	T	A	-0.0608	0.008812	5.21e-12	-0.05613	0.009401	31651	-0.09387	0.025141	4866	Concordant	Surface area
rs6686	10	12209752	T	C	0.0354	0.005956	2.79e-09	0.030897	0.006364	31779	0.066442	0.016785	4866	Concordant	Surface area
rs6775778	3	136000000	A	G	0.0389	0.006906	1.77e-08	0.038037	0.007405	31747	0.045035	0.019276	4866	Concordant	Surface area
rs6778085	3	142000000	C	T	0.0614	0.007569	4.96e-16	0.061861	0.008115	31779	0.058324	0.020984	4866	Concordant	Surface area
rs73135239	7	55161372	C	T	0.0487	0.007972	1e-09	0.050988	0.008559	30472	0.033803	0.022015	4866	Concordant	Surface area
rs73802707	4	17932319	C	T	0.0538	0.008286	8.43e-11	0.057427	0.00889	31552	0.029793	0.022916	4866	Concordant	Surface area
rs74580701	6	127000000	A	G	0.1121	0.014632	1.84e-14	0.110647	0.015644	31779	0.122463	0.041415	4866	Concordant	Surface area
rs7613	17	43471481	G	A	-0.0406	0.006629	9.1e-10	-0.04159	0.007127	31544	-0.03424	0.018053	4866	Concordant	Surface area
rs76169231	12	103000000	T	C	0.0476	0.007346	9.22e-11	0.048172	0.007862	31779	0.043739	0.020664	4866	Concordant	Surface area
rs767263897	6	127000000	GA	G	-0.1003	0.01826	3.96e-08	-0.10027	0.018254	31380	NA	NA	NA	NA	Surface area
rs7676185	4	140000000	A	G	-0.0439	0.007763	1.56e-08	-0.04029	0.008351	31330	-0.06729	0.021158	4866	Concordant	Surface area
rs76928645	7	54941328	C	T	-0.0928	0.009812	3.15e-21	-0.09118	0.010561	31317	-0.10342	0.026629	4866	Concordant	Surface area
rs770250170	9	33832306	C	CA	-0.0376	0.006631	1.43e-08	-0.0376	0.006631	29500	NA	NA	NA	NA	Surface area
rs7715167	5	171000000	T	C	-0.0388	0.006098	1.98e-10	-0.04306	0.006527	31779	-0.00974	0.016954	4866	Concordant	Surface area
rs79583983	1	9743826	A	T	-0.0841	0.014656	9.57e-09	-0.08315	0.015696	31619	-0.09072	0.041012	4866	Concordant	Surface area
rs8756	12	66359752	C	A	0.0561	0.005935	3.3e-21	0.05415	0.006351	31779	0.068967	0.016554	4866	Concordant	Surface area
rs9266256	6	31325881	A	G	0.0336	0.006006	2.21e-08	0.035482	0.006427	31199	0.020582	0.016732	4866	Concordant	Surface area
rs9266618	6	31346166	C	A	0.0704	0.010592	3e-11	0.072976	0.011363	30270	0.053331	0.029227	4866	Concordant	Surface area
rs9271159	6	32577645	C	T	0.0544	0.007831	3.73e-12	0.049167	0.008628	31662	0.078824	0.018646	4866	Concordant	Surface area
rs9401873	6	127000000	T	C	-0.0362	0.00633	1.07e-08	-0.033	0.006795	30896	-0.05724	0.017405	4866	Concordant	Surface area
rs9637525	3	28018812	G	A	-0.0362	0.006039	2.04e-09	-0.03381	0.006467	31714	-0.05296	0.016987	4866	Concordant	Surface area
15:75138787_CAA_C	15	75138787	CAA	C	0.0417	0.00706	3.49e-09	0.041699	0.00706	30760	NA	NA	NA	NA	Cortical thickness
7:75142966_AT_A	7	75142966	AT	A	0.0411	0.006865	2.14e-09	0.041136	0.006871	31153	NA	NA	NA	NA	Cortical thickness
rs1109451	17	2592031	G	A	0.0411	0.006213	3.71e-11	0.042162	0.00666	31635	0.033959	0.017252	4863	Concordant	Cortical thickness
rs111355814	17	43977748	G	GGCTGGCCCATA	-0.066	0.007887	5.83e-17	-0.06603	0.007891	31275	NA	NA	NA	NA	Cortical thickness
rs12407679	1	39578167	C	T	-0.0374	0.006057	6.62e-10	-0.03812	0.006465	31623	-0.03214	0.017268	4863	Concordant	Cortical thickness
rs13079368	3	39512551	C	T	-0.0434	0.006012	5.24e-13	-0.04608	0.006423	31319	-0.02442	0.01695	4863	Concordant	Cortical thickness
rs13107325	4	103000000	C	T	0.0683	0.011641	4.43e-09	0.085366	0.012549	31779	-0.03736	0.031253	4863	Discordant	Cortical thickness
rs143893586	8	131000000	T	G	-0.0735	0.012872	1.13e-08	-0.07626	0.013726	31460	-0.05346	0.037175	4863	Concordant	Cortical thickness
rs2809341	1	201000000	T	C	-0.037	0.00625	3.21e-09	-0.03272	0.006689	31750	-0.06577	0.017414	4863	Concordant	Cortical thickness
rs3200031	8	26227484	C	T	-0.1007	0.011215	2.72e-19	-0.09072	0.011952	31522	-0.17466	0.032492	4863	Concordant	Cortical thickness
rs34151748	4	122000000	C	G	-0.0441	0.006691	4.37e-11	-0.04388	0.007168	31720	-0.04543	0.018585	4863	Concordant	Cortical thickness
rs35275552	13	111000000	T	TA	-0.0437	0.00753	6.49e-09	-0.04367	0.007525	30947	NA	NA	NA	NA	Cortical thickness
rs3786824	19	46121982	G	A	0.0594	0.006435	2.68e-20	0.064235	0.00689	31560	0.026425	0.017898	4863	Concordant	Cortical thickness
rs4841487	8	10916704	C	T	0.0358	0.006495	3.55e-08	0.039895	0.006954	31318	0.007705	0.01827	4863	Concordant	Cortical thickness
rs4964731	12	109000000	A	C	0.0327	0.005998	4.98e-08	0.029846	0.006422	31723	0.052498	0.016857	4863	Concordant	Cortical thickness
rs614225	19	36197914	A	G	-0.0342	0.005996	1.17e-08	-0.03518	0.006415	31732	-0.02728	0.016768	4863	Concordant	Cortical thickness
rs61753077	10	124000000	G	A	-0.095	0.014482	5.38e-11	-0.08843	0.015241	31779	-0.15733	0.046733	4863	Concordant	Cortical thickness
rs617577	1	39910684	T	C	0.0803	0.010079	1.62e-15	0.080246	0.01076	31738	0.080555	0.028744	4863	Concordant	Cortical thickness
rs6745807	2	27185317	A	C	0.0399	0.006267	1.94e-10	0.040409	0.006743	31074	0.036909	0.017119	4863	Concordant	Cortical thickness
rs7219015	17	2555592	C	T	-0.0634	0.007852	6.78e-16	-0.06341	0.007854	31539	NA	NA	NA	NA	Cortical thickness
rs7224765	17	2581531	G	A	0.0679	0.011045	7.86e-10	0.069046	0.011844	31702	0.060096	0.030487	4863	Concordant	Cortical thickness
rs724265	8	8219182	G	A	-0.0375	0.006273	2.26e-09	-0.03866	0.006727	31021	-0.02957	0.017234	4863	Concordant	Cortical thickness
rs72618187	9	95570578	T	C	-0.0436	0.007068	6.9e-10	-0.04405	0.007558	31647	-0.04027	0.019839	4863	Concordant	Cortical thickness
rs73171590	3	171000000	G	C	-0.0409	0.00683	2.12e-09	-0.04342	0.007318	31418	-0.02395	0.019104	4863	Concordant	Cortical thickness
rs7561572	2	37141336	A	G	-0.0468	0.006025	8.02e-15	-0.04324	0.006457	31650	-0.07034	0.016677	4863	Concordant	Cortical thickness
rs774748828	3	184000000	C	CAA	-0.0503	0.008014	3.47e-10	-0.05027	0.008009	29324	NA	NA	NA	NA	Cortical thickness
rs7780591	7	104000000	A	G	0.0332	0.006018	3.45e-08	0.032363	0.006447	31187	0.038769	0.016738	4863	Concordant	Cortical thickness
rs78783493	2	97668945	C	T	0.0802	0.010499	2.2e-14	0.073853	0.011229	31779	0.124267	0.029598	4863	Concordant	Cortical thickness
rs79274348	5	123000000	C	T	-0.0769	0.013909	3.22e-08	-0.08367	0.014879	31671	-0.02994	0.039268	4863	Concordant	Cortical thickness
rs8027909	15	83661016	G	C	0.1262	0.023107	4.72e-08	0.126239	0.023114	31776	NA	NA	NA	NA	Cortical thickness
rs934447	3	13831209	A	G	0.041	0.007064	6.48e-09	0.042503	0.00765	29018	0.03246	0.018541	4863	Concordant	Cortical thickness
2:61486689_AT_A	2	61486689	AT	A	0.0439	0.006951	2.69e-10	0.043853	0.006943	31362	NA	NA	NA	NA	Volume
rs10460587	2	85555478	C	T	-0.033	0.005868	1.87e-08	-0.03585	0.006272	31515	-0.01303	0.016579	4866	Concordant	Volume
rs10484759	6	127000000	C	T	0.0521	0.006726	9.52e-15	0.051004	0.007145	31534	0.060238	0.019827	4866	Concordant	Volume
rs10828247	10	21822856	A	G	0.0347	0.006098	1.27e-08	0.033923	0.006523	31673	0.04017	0.017206	4866	Concordant	Volume
rs11079849	17	47090785	C	T	-0.035	0.006192	1.58e-08	-0.03333	0.006596	31505	-0.04675	0.017788	4866	Concordant	Volume
rs111939932	12	53843771	C	T	-0.0479	0.007644	3.7e-10	-0.04798	0.008138	31557	-0.04707	0.022186	4866	Concordant	Volume
rs1163249	10	105000000	A	G	0.0515	0.007273	1.43e-12	0.051508	0.007751	31780	0.051503	0.021065	4866	Concordant	Volume
rs11759026	6	127000000	A	G	-0.0766	0.006923	1.85e-28	-0.07032	0.007411	31507	-0.11993	0.019434	4866	Concordant	Volume
rs12216643	7	156000000	G	A	-0.0366	0.005976	9.09e-10	-0.03678	0.006374	31443	-0.03528	0.017165	4866	Concordant	Volume
rs12534506	7	92662327	A	T	-0.0398	0.006031	4.13e-11	-0.03961	0.006458	29228	-0.04112	0.016863	4866	Concordant	Volume
rs2258238	12	66221060	A	T	0.0594	0.009505	4.13e-10	0.059332	0.010144	31556	0.059995	0.027273	4866	Concordant	Volume
rs2293446	12	49412709	G	A	-0.0327	0.005973	4.38e-08	-0.03336	0.006376	31575	-0.02787	0.016993	4866	Concordant	Volume
rs2301718	4	106000000	G	A	-0.047	0.00721	7.08e-11	-0.05035	0.007729	30956	-0.02452	0.019889	4866	Concordant	Volume
rs2471738	17	44076063	C	T	-0.0459	0.007	5.5e-11	-0.04886	0.007448	30951	-0.02351	0.020538	4866	Concordant	Volume
rs2529418	7	50734631	G	A	0.0367	0.005912	5.37e-10	0.037976	0.006316	30889	0.02776	0.01685	4866	Concordant	Volume
rs2857594	6	31572644	C	G	0.045	0.008209	4.21e-08	0.047435	0.008737	31413	0.026693	0.024135	4866	Concordant	Volume
rs3200031	8	26227484	C	T	-0.0775	0.010862	9.68e-13	-0.07503	0.011532	31523	-0.09663	0.032254	4866	Concordant	Volume
rs35227403	12	68216239	T	A	0.0753	0.01254	1.92e-09	0.082876	0.013384	31333	0.020838	0.035894	4866	Concordant	Volume
rs3789283	9	119000000	G	A	-0.0369	0.005883	3.57e-10	-0.03792	0.006286	31585	-0.02987	0.016839	4866	Concordant	Volume
rs448162	5	112000000	A	G	0.0328	0.005987	4.29e-08	0.031791	0.006384	31751	0.040329	0.017309	4866	Concordant	Volume
rs56308637	3	136000000	C	T	0.0396	0.006698	3.38e-09	0.038158	0.007148	31685	0.050236	0.019261	4866	Concordant	Volume
rs62057121	17	43900760	G	A	0.0715	0.007097	7.12e-24	0.072338	0.00759	31373	0.06578	0.020036	4866	Concordant	Volume
rs62283132	3	142000000	C	T	-0.0655	0.008155	9.6e-16	-0.06984	0.008712	31620	-0.0348	0.023038	4866	Concordant	Volume
rs6440076	3	142000000	T	A	-0.0639	0.008626	1.28e-13	-0.06355	0.009169	31652	-0.06616	0.025265	4866	Concordant	Volume
rs710616	8	131000000	T	A	-0.0381	0.005809	5.42e-11	-0.04009	0.006193	31677	-0.02348	0.01669	4866	Concordant	Volume
rs7297175	12	56473808	T	C	0.0399	0.005865	1.02e-11	0.035676	0.006256	31686	0.070764	0.016888	4866	Concordant	Volume
rs74426548	13	91972343	C	T	-0.0711	0.012938	3.9e-08	-0.06412	0.013821	31551	-0.12132	0.036952	4866	Concordant	Volume
rs74580701	6	127000000	A	G	0.0865	0.014328	1.57e-09	0.079855	0.015259	31780	0.135885	0.041619	4866	Concordant	Volume
rs753841047	4	17937983	G	GAA	0.0491	0.008677	1.53e-08	0.049132	0.008683	31251	NA	NA	NA	NA	Volume
rs75745313	7	156000000	G	A	0.0652	0.011312	8.21e-09	0.073342	0.011997	31780	-9.98e-05	0.033996	4866	Discordant	Volume
rs7602601	2	184000000	T	C	-0.0499	0.009013	3.08e-08	-0.04837	0.009674	31749	-0.06029	0.024924	4866	Concordant	Volume
rs76169231	12	103000000	T	C	0.0497	0.007188	4.69e-12	0.05101	0.007669	31780	0.040461	0.020765	4866	Concordant	Volume
rs76928645	7	54941328	C	T	-0.0576	0.00961	2.05e-09	-0.05354	0.010301	31318	-0.08516	0.02676	4866	Concordant	Volume
rs7715167	5	171000000	T	C	-0.0342	0.005964	9.76e-09	-0.03676	0.006366	31780	-0.01585	0.017038	4866	Concordant	Volume
rs8756	12	66359752	C	A	0.0523	0.005808	2.16e-19	0.051821	0.006195	31780	0.05557	0.016635	4866	Concordant	Volume
rs9271159	6	32577645	C	T	0.0479	0.007674	4.33e-10	0.044003	0.008416	31663	0.067328	0.018738	4866	Concordant	Volume
rs9398171	6	109000000	C	T	-0.0484	0.006374	3.12e-14	-0.0517	0.006791	31570	-0.02396	0.018348	4866	Concordant	Volume
rs9509982	13	22618416	A	G	-0.0374	0.006446	6.54e-09	-0.03814	0.006874	31780	-0.03205	0.018539	4866	Concordant	Volume
rs9574558	13	80654353	T	C	-0.0415	0.007553	3.92e-08	-0.04378	0.008071	31271	-0.02541	0.021435	4866	Concordant	Volume
rs9637525	3	28018812	G	A	-0.0331	0.005912	2.16e-08	-0.03199	0.006307	31715	-0.04146	0.017071	4866	Concordant	Volume
15:28345248_TACAC_T	15	28345248	TACAC	T	-0.0273	0.005008	4.99e-08	-0.02733	0.005013	31160	NA	NA	NA	NA	Folding index
1:40372928_AT_A	1	40372928	AT	A	0.0235	0.004128	1.25e-08	0.023483	0.004125	31661	NA	NA	NA	NA	Folding index
2:61486689_AT_A	2	61486689	AT	A	0.0173	0.003122	2.99e-08	0.017316	0.003124	31353	NA	NA	NA	NA	Folding index
2:98434931_GGGGGC_G	2	98434931	GGGGGC	G	-0.019	0.003024	3.3e-10	-0.01899	0.003021	29390	NA	NA	NA	NA	Folding index
6:126989258_TTCTC_T	6	127000000	TTCTC	T	0.0515	0.007223	1e-12	0.051547	0.007229	31626	NA	NA	NA	NA	Folding index
8:110485760_GAA_G	8	110000000	GAA	G	-0.0337	0.00585	8.37e-09	-0.03369	0.005848	31339	NA	NA	NA	NA	Folding index
rs10034911	4	181000000	G	A	-0.1817	0.032728	2.83e-08	-0.07653	0.054879	31671	-0.23962	0.040754	4866	Concordant	Folding index
rs10484759	6	127000000	C	T	0.017	0.002602	6.43e-11	0.019981	0.003216	31525	0.011307	0.004396	4866	Concordant	Folding index
rs111953401	9	34102664	A	AAACAAC	0.0186	0.003288	1.54e-08	0.018586	0.003286	31654	NA	NA	NA	NA	Folding index
rs113033265	14	99743556	TTG	T	0.0164	0.002931	2.2e-08	0.016373	0.002926	29405	NA	NA	NA	NA	Folding index
rs116954675	10	21468323	C	T	-0.3851	0.068906	2.29e-08	-0.38506	0.068899	31637	NA	NA	NA	NA	Folding index
rs11759026	6	127000000	A	G	-0.0253	0.002633	7.38e-22	-0.02969	0.003335	31498	-0.01807	0.004308	4866	Concordant	Folding index
rs12216643	7	156000000	G	A	-0.0131	0.002289	1.05e-08	-0.01597	0.002868	31434	-0.00806	0.003805	4866	Concordant	Folding index
rs12534506	7	92662327	A	T	-0.0131	0.002298	1.2e-08	-0.01381	0.002906	29219	-0.01186	0.003738	4866	Concordant	Folding index
rs12757995	1	220000000	C	A	-0.0175	0.002925	2.19e-09	-0.02104	0.003645	31687	-0.01108	0.004882	4866	Concordant	Folding index
rs12779865	10	21829162	T	C	0.0155	0.002348	4.07e-11	0.018393	0.002968	31657	0.010685	0.003857	4866	Concordant	Folding index
rs138931090	15	63729532	C	A	-0.1494	0.027069	3.4e-08	-0.11146	0.041433	31589	-0.17773	0.035766	4866	Concordant	Folding index
rs139675664	21	19290885	G	A	-0.1759	0.030353	6.82e-09	-0.09575	0.038831	31646	-0.30193	0.048681	4866	Concordant	Folding index
rs142944361	2	141000000	G	A	-0.2104	0.038092	3.33e-08	-0.02628	0.061163	31695	-0.327	0.048681	4866	Concordant	Folding index
rs147431626	17	44335635	G	A	0.0343	0.003354	1.51e-24	0.034339	0.003358	31383	NA	NA	NA	NA	Folding index
rs150078931	4	180000000	A	G	-0.0817	0.014246	9.76e-09	-0.06044	0.017847	31436	-0.11888	0.023627	4866	Concordant	Folding index
rs17788230	20	49203895	C	T	-0.023	0.004159	3.2e-08	-0.02166	0.005135	31746	-0.0254	0.007054	4866	Concordant	Folding index
rs182332981	7	79211920	G	A	-0.2724	0.041718	6.59e-11	-0.27244	0.041723	31719	NA	NA	NA	NA	Folding index
rs185039904	23	153000000	G	T	-0.1341	0.023716	1.56e-08	-0.02506	0.041709	31736	-0.18608	0.028817	4866	Concordant	Folding index
rs185276776	11	25865002	C	T	-0.1401	0.025145	2.52e-08	-0.06813	0.03147	31663	-0.2671	0.041809	4866	Concordant	Folding index
rs186944309	21	42422639	G	A	-0.3189	0.056998	2.21e-08	-0.31892	0.057002	31684	NA	NA	NA	NA	Folding index
rs189142671	23	120000000	C	T	-0.1335	0.023019	6.65e-09	-0.03849	0.030954	31588	-0.25087	0.034414	4866	Concordant	Folding index
rs190097381	1	204000000	A	G	-0.1509	0.02613	7.7e-09	-0.13148	0.040068	31705	-0.16529	0.034472	4866	Concordant	Folding index
rs191214640	6	46815656	G	A	-0.0999	0.018159	3.77e-08	-0.09666	0.021826	31703	-0.10732	0.032772	4866	Concordant	Folding index
rs192393431	3	77963454	C	T	-0.1673	0.030281	3.3e-08	-0.06126	0.057002	31721	-0.20906	0.035752	4866	Concordant	Folding index
rs194831	7	104000000	A	G	-0.0133	0.002235	2.68e-09	-0.01561	0.002786	31583	-0.0091	0.003721	4866	Concordant	Folding index
rs203469	17	19806404	T	C	-0.0142	0.002267	3.75e-10	-0.01695	0.00284	31768	-0.00939	0.003781	4866	Concordant	Folding index
rs2241722	19	46119867	C	A	-0.0155	0.002377	6.96e-11	-0.0202	0.002984	31604	-0.00734	0.003936	4866	Concordant	Folding index
rs2575371	16	1815946	C	T	0.0127	0.002272	2.28e-08	0.014447	0.002852	30869	0.009634	0.003745	4866	Concordant	Folding index
rs2793007	9	126000000	G	C	0.0182	0.003162	8.61e-09	0.020363	0.00398	31653	0.014529	0.005219	4866	Concordant	Folding index
rs34636718	2	42859323	A	G	-0.0485	0.008338	6e-09	-0.06191	0.010651	31665	-0.02729	0.013421	4866	Concordant	Folding index
rs34878135	5	171000000	T	C	-0.0202	0.002806	6.1e-13	-0.0202	0.002806	31748	NA	NA	NA	NA	Folding index
rs35227403	12	68216239	T	A	0.0264	0.004807	3.97e-08	0.039581	0.006022	31324	0.003316	0.007957	4866	Concordant	Folding index
rs35982707	4	106000000	TAAAA	T	-0.0166	0.003028	4.21e-08	-0.01661	0.003029	30756	NA	NA	NA	NA	Folding index
rs41316007	9	34087782	T	C	-0.052	0.00913	1.23e-08	-0.04972	0.011018	31771	-0.05694	0.016292	4866	Concordant	Folding index
rs4599108	2	85543222	C	T	-0.0174	0.00287	1.34e-09	-0.01743	0.002875	30056	NA	NA	NA	NA	Folding index
rs4683417	3	142000000	G	T	0.0197	0.003013	6.22e-11	0.023512	0.003815	31657	0.013402	0.004931	4866	Concordant	Folding index
rs4846623	1	220000000	G	A	0.0122	0.002236	4.85e-08	0.015235	0.00281	31438	0.006969	0.003698	4866	Concordant	Folding index
rs4895802	6	126000000	G	C	-0.017	0.002867	3.03e-09	-0.01695	0.002859	30262	NA	NA	NA	NA	Folding index
rs4964273	12	109000000	T	G	-0.0144	0.002224	9.5e-11	-0.01539	0.002792	31650	-0.01275	0.003707	4866	Concordant	Folding index
rs527683980	6	80305436	T	G	-0.2174	0.039089	2.67e-08	-0.23447	0.070262	31611	-0.20972	0.047035	4866	Concordant	Folding index
rs533155105	19	4517725	G	T	-0.8372	0.111064	4.77e-14	-0.83723	0.111068	31622	NA	NA	NA	NA	Folding index
rs534873327	5	16121765	T	A	-0.1519	0.027664	4e-08	-0.15189	0.027662	31612	NA	NA	NA	NA	Folding index
rs540221489	11	116000000	G	A	-0.6469	0.1059	1.01e-09	-0.64691	0.105901	31664	NA	NA	NA	NA	Folding index
rs546543437	13	102000000	C	T	-0.3992	0.0689	6.88e-09	-0.3992	0.068899	31469	NA	NA	NA	NA	Folding index
rs548417206	4	129000000	A	G	-0.7121	0.124169	9.76e-09	-0.71213	0.124174	31643	NA	NA	NA	NA	Folding index
rs550453853	3	2438998	G	A	-0.4398	0.080587	4.83e-08	-0.43981	0.080589	31629	NA	NA	NA	NA	Folding index
rs555066713	5	42825586	G	A	-0.3153	0.056259	2.09e-08	-0.31535	0.056267	31697	NA	NA	NA	NA	Folding index
rs560279339	10	22712156	A	G	-0.4623	0.080596	9.69e-09	-0.46226	0.080589	31611	NA	NA	NA	NA	Folding index
rs569251188	5	90158574	T	C	-0.6783	0.124175	4.7e-08	-0.67829	0.124174	31576	NA	NA	NA	NA	Folding index
rs6813340	4	17922866	A	G	0.0191	0.003052	3.88e-10	0.023323	0.00384	31718	0.011871	0.005034	4866	Concordant	Folding index
rs7219015	17	2555592	C	T	0.0224	0.003411	5.11e-11	0.022395	0.00341	31531	NA	NA	NA	NA	Folding index
rs73055580	3	28040643	G	T	-0.0212	0.003402	4.59e-10	-0.02285	0.004285	30232	-0.01847	0.005624	4866	Concordant	Folding index
rs73240305	3	142000000	A	G	-0.0168	0.003065	4.23e-08	-0.01553	0.003792	31757	-0.01915	0.005197	4866	Concordant	Folding index
rs73621681	20	33630858	C	CA	0.0138	0.002236	6.79e-10	0.014792	0.00282	31588	0.01218	0.003691	4866	Concordant	Folding index
rs753136294	5	12612627	A	G	-0.3376	0.056276	1.99e-09	-0.33755	0.056268	31370	NA	NA	NA	NA	Folding index
rs7968902	12	66363070	T	G	0.0168	0.002292	2.33e-13	0.018906	0.002914	29660	0.013391	0.003717	4866	Concordant	Folding index
5:172773963_TCA_T	5	173000000	TCA	T	0.0868	0.011567	6.2e-14	0.086815	0.01157	31467	NA	NA	NA	NA	Mean curvature
5:82861251_TGAGA_T	5	82861251	TGAGA	T	0.0497	0.008867	2.08e-08	0.049723	0.008871	31454	NA	NA	NA	NA	Mean curvature
8:38747456_TA_T	8	38747456	TA	T	-0.0443	0.007328	1.49e-09	-0.04429	0.007326	30552	NA	NA	NA	NA	Mean curvature
rs10050360	5	173000000	A	G	0.042	0.00731	9.15e-09	0.045015	0.008213	30830	0.030464	0.015984	4864	Concordant	Mean curvature
rs1048527	8	26229693	T	G	0.0959	0.011657	1.92e-16	0.096269	0.012937	31518	0.094489	0.026926	4864	Concordant	Mean curvature
rs114113354	3	71774791	A	G	0.046	0.007138	1.16e-10	0.045676	0.008009	31019	0.047243	0.015737	4864	Concordant	Mean curvature
rs11583546	1	201000000	C	A	-0.0456	0.006859	2.96e-11	-0.04532	0.007669	31543	-0.04689	0.015385	4864	Concordant	Mean curvature
rs116365867	3	107000000	A	G	-0.0986	0.015601	2.61e-10	-0.09095	0.01705	31779	-0.13761	0.038593	4864	Concordant	Mean curvature
rs11677841	2	27239949	G	T	-0.0439	0.006359	5.06e-12	-0.04777	0.007125	31779	-0.02871	0.014043	4864	Concordant	Mean curvature
rs11781155	8	10917560	C	T	-0.0357	0.006334	1.74e-08	-0.04009	0.007071	31356	-0.01787	0.014273	4864	Concordant	Mean curvature
rs12026247	1	57543478	C	T	0.0477	0.008687	4e-08	0.049139	0.009745	31678	0.042206	0.019213	4864	Concordant	Mean curvature
rs12037459	1	46094959	T	G	0.0398	0.00681	5.09e-09	0.036565	0.007595	31754	0.053216	0.015415	4864	Concordant	Mean curvature
rs12146713	12	106000000	T	C	0.0607	0.010716	1.48e-08	0.073055	0.01184	31779	0.004618	0.025263	4864	Concordant	Mean curvature
rs13012151	2	55713506	C	T	0.0408	0.006806	2.04e-09	0.043195	0.007632	31163	0.0316	0.01511	4864	Concordant	Mean curvature
rs13107325	4	103000000	C	T	0.0792	0.012049	4.93e-11	0.07081	0.01361	31779	0.109608	0.025913	4864	Concordant	Mean curvature
rs17206779	5	64447777	C	T	0.0387	0.006258	6.25e-10	0.041301	0.007022	31407	0.028708	0.013842	4864	Concordant	Mean curvature
rs2241722	19	46119867	C	A	-0.0402	0.006657	1.55e-09	-0.0413	0.007453	31612	-0.03595	0.014836	4864	Concordant	Mean curvature
rs2575371	16	1815946	C	T	0.047	0.006365	1.54e-13	0.048017	0.007123	30877	0.042769	0.014113	4864	Concordant	Mean curvature
rs2749276	1	58370947	C	T	-0.045	0.007579	2.9e-09	-0.04539	0.008439	31440	-0.04334	0.017225	4864	Concordant	Mean curvature
rs2764687	1	58544805	G	A	-0.0425	0.006425	3.72e-11	-0.04945	0.007195	31417	-0.01521	0.014193	4864	Concordant	Mean curvature
rs28844994	2	70854662	A	G	0.035	0.006241	2.04e-08	0.038592	0.006995	31465	0.021013	0.013876	4864	Concordant	Mean curvature
rs34636718	2	42859323	A	G	-0.1836	0.023545	6.31e-15	-0.19077	0.026607	31673	-0.15772	0.050566	4864	Concordant	Mean curvature
rs362307	4	3241845	C	T	-0.0718	0.012055	2.59e-09	-0.07229	0.013592	31522	-0.06992	0.026071	4864	Concordant	Mean curvature
rs399000	9	972163	C	G	-0.0359	0.006365	1.7e-08	-0.0349	0.00716	31014	-0.03987	0.013971	4864	Concordant	Mean curvature
rs509533	11	66070575	G	C	0.0367	0.006365	8.11e-09	0.033863	0.007166	30534	0.047442	0.013885	4864	Concordant	Mean curvature
rs60374985	2	13003812	G	C	-0.0384	0.006284	9.93e-10	-0.03968	0.007037	31373	-0.03324	0.013902	4864	Concordant	Mean curvature
rs613511	1	39833473	C	T	-0.0533	0.007294	2.73e-13	-0.05492	0.008179	30264	-0.04717	0.016188	4864	Concordant	Mean curvature
rs61789085	1	98443881	A	G	0.0455	0.006918	4.8e-11	0.048014	0.007785	31506	0.036141	0.015133	4864	Concordant	Mean curvature
rs62144834	2	42786953	G	A	-0.0412	0.007536	4.58e-08	-0.04123	0.007542	30688	NA	NA	NA	NA	Mean curvature
rs62157580	2	98325330	T	G	-0.0472	0.006266	4.99e-14	-0.0507	0.007002	31779	-0.03311	0.014055	4864	Concordant	Mean curvature
rs6757486	2	217000000	C	T	-0.0412	0.00627	4.98e-11	-0.04654	0.007032	31140	-0.0205	0.013802	4864	Concordant	Mean curvature
rs7219015	17	2555592	C	T	0.0667	0.00852	4.92e-15	0.066682	0.008517	31539	NA	NA	NA	NA	Mean curvature
rs7229	14	64692825	G	A	0.0382	0.006259	1.04e-09	0.037841	0.007019	31489	0.039395	0.013767	4864	Concordant	Mean curvature
rs756747	7	104000000	T	G	-0.0409	0.006322	9.85e-11	-0.04328	0.007104	30246	-0.03196	0.013922	4864	Concordant	Mean curvature
rs7592770	2	239000000	G	A	-0.0434	0.007085	9.05e-10	-0.04481	0.007938	31341	-0.03798	0.015774	4864	Concordant	Mean curvature
rs76362970	12	96193112	A	G	-0.0457	0.007977	1.01e-08	-0.04702	0.008896	31569	-0.04014	0.017953	4864	Concordant	Mean curvature
rs7685018	4	54819662	G	A	-0.0382	0.006257	1.02e-09	-0.04053	0.006984	31779	-0.02862	0.013996	4864	Concordant	Mean curvature
rs78783493	2	97668945	C	T	-0.1204	0.010904	2.39e-28	-0.124	0.012178	31779	-0.10603	0.024531	4864	Concordant	Mean curvature
rs79362376	8	111000000	C	T	-0.0529	0.009663	4.38e-08	-0.05479	0.010849	31422	-0.04571	0.021283	4864	Concordant	Mean curvature
rs8069356	17	2311986	C	T	0.0483	0.007751	4.61e-10	0.048289	0.007749	30618	NA	NA	NA	NA	Mean curvature
rs9398172	6	109000000	G	A	0.0487	0.006844	1.11e-12	0.051911	0.007638	31682	0.03563	0.015414	4864	Concordant	Mean curvature
rs949112	11	135000000	A	G	0.0355	0.006466	4.01e-08	0.038049	0.007226	31779	0.025161	0.01439	4864	Concordant	Mean curvature
rs143238565	2	98430405	T	TA	-0.0496	0.007005	1.43e-12	-0.05049	0.007659	31731	-0.04529	0.01742	4861	Concordant	Gaussian curvature
rs2118826	2	25191745	A	T	0.0207	0.003743	3.21e-08	0.020362	0.004103	31650	0.022585	0.009222	4861	Concordant	Gaussian curvature
rs2153960	6	109000000	G	A	0.0252	0.004095	7.53e-10	0.02668	0.004468	31731	0.017438	0.010233	4861	Concordant	Gaussian curvature
rs535884755	15	84491636	C	T	1.0903	0.171869	2.24e-10	1.0903	0.17187	31513	NA	NA	NA	NA	Gaussian curvature
rs539044580	10	81137731	T	A	0.5585	0.094169	3.01e-09	0.558496	0.094168	31653	NA	NA	NA	NA	Gaussian curvature
rs549541641	4	64392489	A	G	0.7638	0.137807	2.98e-08	0.763833	0.137813	31538	NA	NA	NA	NA	Gaussian curvature
rs553078929	15	85146469	G	A	1.1627	0.182298	1.79e-10	1.16267	0.182293	31500	NA	NA	NA	NA	Gaussian curvature
rs565072859	7	63366673	A	T	0.8899	0.163045	4.82e-08	0.889938	0.163052	31675	NA	NA	NA	NA	Gaussian curvature
rs74531363	17	44026495	A	G	-0.0269	0.004576	4.15e-09	-0.02532	0.005022	31176	-0.03485	0.01117	4861	Concordant	Gaussian curvature
rs7596872	2	56128091	C	A	0.0363	0.006312	8.86e-09	0.038523	0.006914	31526	0.025096	0.01537	4861	Concordant	Gaussian curvature
rs11168018	5	140000000	T	A	0.0395	0.005639	2.48e-12	0.042911	0.006123	31096	0.020428	0.014559	4856	Concordant	Intracellular volume fraction
rs11728872	4	54354797	C	G	0.0369	0.006049	1.06e-09	0.035553	0.006544	31541	0.04503	0.015921	4856	Concordant	Intracellular volume fraction
rs1228024	11	47951353	C	A	0.0324	0.005911	4.23e-08	0.035508	0.006388	31286	0.013884	0.015557	4856	Concordant	Intracellular volume fraction
rs13164785	5	82861400	T	G	0.0756	0.007056	8.78e-27	0.079487	0.007654	31557	0.053674	0.018267	4856	Concordant	Intracellular volume fraction
rs143368552	5	82815648	T	A	-0.2525	0.044349	1.25e-08	-0.25809	0.047281	31768	-0.21165	0.127985	4856	Concordant	Intracellular volume fraction
rs1548198	8	8178223	T	C	-0.0388	0.007093	4.5e-08	-0.03859	0.007668	31691	-0.04031	0.018789	4856	Concordant	Intracellular volume fraction
rs160183	5	82811833	T	C	-0.0347	0.005888	3.79e-09	-0.04062	0.006405	30166	-0.00261	0.014855	4856	Concordant	Intracellular volume fraction
rs2863973	16	68409435	A	C	0.0407	0.007409	3.94e-08	0.043856	0.008043	31604	0.022998	0.018959	4856	Concordant	Intracellular volume fraction
rs3795736	1	157000000	T	C	-0.0361	0.006116	3.58e-09	-0.03936	0.006586	31768	-0.01564	0.016601	4856	Concordant	Intracellular volume fraction
rs4843226	16	87225264	C	T	0.0368	0.005766	1.74e-10	0.039723	0.00622	31687	0.018946	0.015279	4856	Concordant	Intracellular volume fraction
rs5756922	22	38530251	C	T	0.0315	0.005675	2.84e-08	0.033905	0.006121	31632	0.016789	0.015002	4856	Concordant	Intracellular volume fraction
rs6002323	22	41701125	T	C	-0.0328	0.005947	3.48e-08	-0.03492	0.006417	31694	-0.01985	0.015717	4856	Concordant	Intracellular volume fraction
rs6035893	20	21549630	A	T	-0.0328	0.005965	3.82e-08	-0.03213	0.00646	31058	-0.03642	0.015422	4856	Concordant	Intracellular volume fraction
rs62325221	4	54295232	G	A	-0.043	0.007843	4.2e-08	-0.04506	0.008443	31605	-0.03005	0.021208	4856	Concordant	Intracellular volume fraction
rs74504435	7	54949256	A	G	0.0748	0.009619	7.47e-15	0.077862	0.010451	31489	0.057925	0.024655	4856	Concordant	Intracellular volume fraction
rs9272456	6	32605555	T	A	-0.0427	0.007537	1.47e-08	-0.04267	0.007532	31123	NA	NA	NA	NA	Intracellular volume fraction
rs994004	5	82771383	A	G	0.0417	0.005777	5.29e-13	0.042841	0.006251	31768	0.035065	0.01515	4856	Concordant	Intracellular volume fraction
17:43707838_TG_T	17	43707838	TG	T	-0.0477	0.00748	1.81e-10	-0.04772	0.007483	31244	NA	NA	NA	NA	Isotropic volume fraction
3:190657741_AGT_A	3	191000000	AGT	A	0.0448	0.006355	1.79e-12	0.044835	0.00636	30944	NA	NA	NA	NA	Isotropic volume fraction
3:45795731_CTCTT_C	3	45795731	CTCTT	C	0.0819	0.010112	5.53e-16	0.081921	0.010115	31561	NA	NA	NA	NA	Isotropic volume fraction
6:45451088_CT_C	6	45451088	Cortical thickness	C	0.0354	0.006461	4.27e-08	0.035431	0.006467	31342	NA	NA	NA	NA	Isotropic volume fraction
rs12125606	1	12546694	C	T	-0.0382	0.006763	1.62e-08	-0.03408	0.007138	31797	-0.07315	0.020914	4864	Concordant	Isotropic volume fraction
rs13156484	5	123000000	G	A	0.041	0.005857	2.56e-12	0.037071	0.006217	30355	0.072683	0.017582	4864	Concordant	Isotropic volume fraction
rs1452628	1	215000000	A	T	0.0534	0.005969	3.68e-19	0.05811	0.00631	31568	0.013456	0.018286	4864	Concordant	Isotropic volume fraction
rs145348761	11	27330323	A	AAAAAGTTTGTGAAGGTTACAGAAATCCTT	-0.0438	0.006272	2.89e-12	-0.04379	0.006271	31692	NA	NA	NA	NA	Isotropic volume fraction
rs1626703	12	124000000	A	C	0.0388	0.006627	4.79e-09	0.038768	0.007015	31591	0.038955	0.020159	4864	Concordant	Isotropic volume fraction
rs17122997	1	62508689	T	C	-0.0322	0.005863	3.97e-08	-0.02969	0.006207	31359	-0.05207	0.017631	4864	Concordant	Isotropic volume fraction
rs1948948	16	51442679	C	T	-0.0345	0.005783	2.44e-09	-0.03522	0.006114	31709	-0.02832	0.017764	4864	Concordant	Isotropic volume fraction
rs199470	17	44753025	C	T	0.0447	0.007402	1.55e-09	0.044681	0.007399	30889	NA	NA	NA	NA	Isotropic volume fraction
rs2514536	8	97179786	C	G	0.0389	0.005942	5.87e-11	0.039771	0.006289	31726	0.031773	0.018222	4864	Concordant	Isotropic volume fraction
rs2601645	1	215000000	C	T	0.06	0.010416	8.39e-09	0.065415	0.011075	31680	0.018432	0.03078	4864	Concordant	Isotropic volume fraction
rs2644312	7	2841164	G	A	0.0375	0.006256	2.05e-09	0.034385	0.006631	31745	0.06379	0.019098	4864	Concordant	Isotropic volume fraction
rs2725217	4	88960258	A	T	-0.0562	0.009705	7.01e-09	-0.048	0.010238	31702	-0.12896	0.030487	4864	Concordant	Isotropic volume fraction
rs3020212	8	6368980	C	T	-0.0381	0.005922	1.24e-10	-0.03323	0.00626	31607	-0.07965	0.018267	4864	Concordant	Isotropic volume fraction
rs35771878	4	38634757	A	G	-0.0388	0.006047	1.4e-10	-0.04188	0.006392	31286	-0.01256	0.018659	4864	Concordant	Isotropic volume fraction
rs36174733	12	134000000	A	G	-0.0465	0.007434	3.98e-10	-0.04633	0.007832	31752	-0.04819	0.023722	4864	Concordant	Isotropic volume fraction
rs4128399	7	151000000	T	C	0.055	0.007987	5.73e-12	0.058004	0.008459	30407	0.030304	0.02413	4864	Concordant	Isotropic volume fraction
rs4238832	16	90050261	C	T	-0.0352	0.006207	1.42e-08	-0.03689	0.006555	31720	-0.02059	0.019414	4864	Concordant	Isotropic volume fraction
rs4843581	16	87281342	A	C	-0.0364	0.00627	6.44e-09	-0.03758	0.006639	31479	-0.02683	0.019344	4864	Concordant	Isotropic volume fraction
rs56302512	9	114000000	G	A	-0.0404	0.007015	8.45e-09	-0.03779	0.007392	31689	-0.06327	0.022042	4864	Concordant	Isotropic volume fraction
rs5935668	23	13872002	C	G	0.0302	0.004737	1.82e-10	0.027996	0.005035	31686	0.04809	0.014167	4864	Concordant	Isotropic volume fraction
rs5975474	23	134000000	G	C	-0.0348	0.005531	3.13e-10	-0.03375	0.00589	31726	-0.04325	0.016275	4864	Concordant	Isotropic volume fraction
rs61115449	3	147000000	C	T	-0.0453	0.006679	1.18e-11	-0.04505	0.007065	31696	-0.04737	0.020493	4864	Concordant	Isotropic volume fraction
rs62434144	6	151000000	C	T	0.0428	0.005877	3.27e-13	0.044701	0.006225	31307	0.027219	0.017888	4864	Concordant	Isotropic volume fraction
rs6769379	3	125000000	C	G	0.0407	0.007152	1.27e-08	0.041814	0.00755	31697	0.031003	0.022391	4864	Concordant	Isotropic volume fraction
rs68122012	11	111000000	C	T	0.0384	0.006593	5.73e-09	0.038403	0.006593	31705	NA	NA	NA	NA	Isotropic volume fraction
rs757905962	7	121000000	GTT	G	0.0354	0.006481	4.7e-08	0.035375	0.006476	29075	NA	NA	NA	NA	Isotropic volume fraction
rs769977	1	56115798	T	C	0.0324	0.005854	3.12e-08	0.029595	0.0062	31426	0.054669	0.017594	4864	Concordant	Isotropic volume fraction
rs774724657	17	29889249	GCCT	G	-0.0336	0.006146	4.58e-08	-0.03356	0.006139	31531	NA	NA	NA	NA	Isotropic volume fraction
rs9933149	16	87226206	T	C	0.0526	0.005928	7.11e-19	0.051319	0.006266	31797	0.063623	0.018324	4864	Concordant	Isotropic volume fraction
16:87221841_ATG_A	16	87221841	ATG	A	0.0529	0.00784	1.5e-11	0.05289	0.007838	30310	NA	NA	NA	NA	Orientation dispersion index
rs10438710	17	2477787	A	G	-0.0572	0.007826	2.68e-13	-0.05293	0.009573	30983	-0.06567	0.013563	4857	Concordant	Orientation dispersion index
rs149996929	7	1625263	G	A	0.1167	0.021006	2.77e-08	0.092668	0.027106	31542	0.152774	0.033228	4857	Concordant	Orientation dispersion index
rs2463519	17	43656895	G	A	0.0824	0.00989	7.95e-17	0.082446	0.009895	30165	NA	NA	NA	NA	Orientation dispersion index
rs570333647	17	44835367	G	GA	0.0745	0.00952	5.06e-15	0.074533	0.009524	30862	NA	NA	NA	NA	Orientation dispersion index
rs7944154	11	10486187	G	A	0.0362	0.006581	3.79e-08	0.037178	0.007978	31472	0.034164	0.011661	4857	Concordant	Orientation dispersion index
rs796642165	19	36171531	C	CCATGAT	0.0444	0.007567	4.43e-09	0.044417	0.00757	31169	NA	NA	NA	NA	Orientation dispersion index
rs13060818	3	162000000	C	A	-0.039	0.006886	1.49e-08	-0.04181	0.007749	31337	-0.02834	0.014947	4863	Concordant	Fractional anisotropy
rs138928733	2	125000000	A	G	-0.128	0.022848	2.12e-08	-0.13819	0.025391	31364	-0.08466	0.05236	4863	Concordant	Fractional anisotropy
rs187701817	10	127000000	A	T	-0.4543	0.081864	2.87e-08	-0.32359	0.09222	31682	-0.93958	0.177729	4863	Concordant	Fractional anisotropy
rs548961916	20	25620543	A	G	-1.4776	0.266634	3e-08	-1.47758	0.26663	31679	NA	NA	NA	NA	Fractional anisotropy
rs558595669	2	88268187	T	C	-0.5701	0.102212	2.44e-08	-0.55308	0.123174	31607	-0.60779	0.18318	4863	Concordant	Fractional anisotropy
rs750833263	4	164000000	G	T	-0.5936	0.107605	3.46e-08	-0.59355	0.107597	31484	NA	NA	NA	NA	Fractional anisotropy
16:51440331_CA_C	16	51440331	CA	C	0.0462	0.006213	1.04e-13	-0.00239	0.006433	31292	NA	NA	NA	NA	Mean diffusivity
17:43502044_AG_A	17	43502044	AG	A	-0.0485	0.008063	1.8e-09	0.105803	0.008348	31431	NA	NA	NA	NA	Mean diffusivity
2:50741185_CTTTA_C	2	50741185	CTTTA	C	-0.4511	0.082472	4.51e-08	-0.06853	0.085424	31673	NA	NA	NA	NA	Mean diffusivity
3:45795731_CTCTT_C	3	45795731	CTCTT	C	0.0619	0.010205	1.31e-09	0.005589	0.010567	31544	NA	NA	NA	NA	Mean diffusivity
rs11870603	17	29890808	C	T	-0.0352	0.005788	1.19e-09	-0.01035	0.006455	31152	0.000549	0.016634	4866	Discordant	Mean diffusivity
rs12048319	1	6851124	G	T	0.0437	0.007838	2.47e-08	-0.02352	0.008726	31778	0.011225	0.023137	4866	Concordant	Mean diffusivity
rs13224758	7	151504459	G	A	0.0479	0.007981	1.95e-09	0.011753	0.008873	31316	0.000769	0.023523	4866	Concordant	Mean diffusivity
rs1452628	1	215139887	A	T	0.0447	0.005916	4.15e-14	0.008715	0.006592	31550	0.000134	0.017236	4866	Concordant	Mean diffusivity
rs199491	17	44515243	C	T	-0.0543	0.007627	1.08e-12	0.105972	0.007887	28714	NA	NA	NA	NA	Mean diffusivity
rs2319593	8	97184599	T	A	0.0402	0.006417	3.74e-10	-0.00679	0.006634	31033	NA	NA	NA	NA	Mean diffusivity
rs4667690	2	172426326	C	T	-0.04	0.006993	1.07e-08	0.003099	0.007808	31511	-0.02297	0.020163	4866	Concordant	Mean diffusivity
rs6531639	4	38556399	G	A	-0.0402	0.006859	4.61e-09	0.004932	0.007674	29581	-0.0278	0.019447	4866	Concordant	Mean diffusivity
rs780200765	3	147031426	ATAATGGAAACTAC	A	-0.04	0.007162	2.34e-08	0.020647	0.007403	31255	NA	NA	NA	NA	Mean diffusivity
rs78144625	2	19345663	C	T	0.0458	0.008006	1.06e-08	0.006381	0.008938	31689	-0.01341	0.023119	4866	Discordant	Mean diffusivity
rs9933149	16	87226206	T	C	0.0368	0.005885	4.02e-10	0.00693	0.006547	31779	0.010757	0.017271	4866	Concordant	Mean diffusivity
14:23401403_CA_C	14	23401403	CA	C	-0.0285	0.004984	1.07e-08	-0.02846	0.004976	31618	NA	NA	NA	NA	Intrinsic curvature
19:46118599_CA_C	19	46118599	CA	C	-0.0326	0.005273	6.33e-10	-0.03255	0.005266	30326	NA	NA	NA	NA	Intrinsic curvature
2:55607689_CAT_C	2	55607689	CAT	C	0.1261	0.021894	8.43e-09	0.126072	0.021889	31704	NA	NA	NA	NA	Intrinsic curvature
5:170817731_GT_G	5	171000000	GT	G	-0.0323	0.00496	7.4e-11	-0.03232	0.004963	30800	NA	NA	NA	NA	Intrinsic curvature
8:110701000_TA_T	8	111000000	TA	T	-0.0477	0.008727	4.6e-08	-0.04768	0.008723	31153	NA	NA	NA	NA	Intrinsic curvature
rs111939932	12	53843771	C	T	-0.0317	0.005779	4.12e-08	-0.03197	0.006374	31526	-0.03057	0.013761	4860	Concordant	Intrinsic curvature
rs112388783	15	28438076	Cortical thickness	C	-0.0499	0.00885	1.72e-08	-0.04989	0.008848	31507	NA	NA	NA	NA	Intrinsic curvature
rs11759026	6	127000000	A	G	-0.0463	0.005225	7.97e-19	-0.04537	0.005804	31475	-0.05051	0.012062	4860	Concordant	Intrinsic curvature
rs12938775	17	2574821	G	A	-0.0278	0.004399	2.62e-10	-0.03361	0.004865	31748	-0.00166	0.010342	4860	Concordant	Intrinsic curvature
rs138604134	9	137000000	A	AG	-0.044	0.007979	3.49e-08	-0.04588	0.008829	31426	-0.03544	0.018524	4860	Concordant	Intrinsic curvature
rs1416901	10	21820453	G	A	0.0273	0.004649	4.31e-09	0.030891	0.005152	31378	0.011548	0.010755	4860	Concordant	Intrinsic curvature
rs143612468	9	34028359	C	CTTAT	0.0311	0.005397	8.31e-09	0.031069	0.005392	29750	NA	NA	NA	NA	Intrinsic curvature
rs147431626	17	44335635	G	A	0.056	0.005847	9.89e-22	0.055974	0.005844	31360	NA	NA	NA	NA	Intrinsic curvature
rs185867463	6	127000000	G	C	0.0826	0.011492	6.6e-13	0.087866	0.012729	31661	0.059507	0.026806	4860	Concordant	Intrinsic curvature
rs2362111	5	88148710	G	C	-0.0263	0.004424	2.76e-09	-0.02914	0.00489	31658	-0.01347	0.010361	4860	Concordant	Intrinsic curvature
rs3131382	6	31707730	T	C	0.0434	0.007917	4.21e-08	0.039407	0.008647	31748	0.064354	0.01975	4860	Concordant	Intrinsic curvature
rs34216221	2	42745163	T	C	-0.1064	0.016902	3.07e-10	-0.11363	0.019049	31562	-0.07959	0.036616	4860	Concordant	Intrinsic curvature
rs34305873	2	98374397	C	T	0.0273	0.004591	2.75e-09	0.028056	0.005085	31477	0.02405	0.010725	4860	Concordant	Intrinsic curvature
rs4431018	20	33289147	A	G	0.0266	0.00455	5.03e-09	0.024758	0.005029	31372	0.034555	0.010595	4860	Concordant	Intrinsic curvature
rs4912174	1	58350767	A	G	-0.0418	0.007043	2.95e-09	-0.04404	0.00775	31523	-0.03107	0.016785	4860	Concordant	Intrinsic curvature
rs56367980	7	55164642	C	T	0.0328	0.005875	2.37e-08	0.034633	0.006471	30962	0.024159	0.013995	4860	Concordant	Intrinsic curvature
rs617577	1	39910684	T	C	-0.0415	0.007398	2.03e-08	-0.04324	0.008133	31707	-0.03299	0.017694	4860	Concordant	Intrinsic curvature
rs6778085	3	142000000	C	T	0.0343	0.00561	9.74e-10	0.033994	0.006201	31748	0.035417	0.013081	4860	Concordant	Intrinsic curvature
rs7196052	16	1851436	C	T	-0.0295	0.005146	9.92e-09	-0.03072	0.005689	31262	-0.02396	0.012057	4860	Concordant	Intrinsic curvature
rs748771207	17	2582655	GATGATTAGATGGATGA	G	-0.0546	0.008982	1.21e-09	-0.05464	0.008989	31605	NA	NA	NA	NA	Intrinsic curvature
rs76928645	7	54941328	C	T	-0.057	0.007257	4e-15	-0.05738	0.008066	31288	-0.05528	0.016594	4860	Concordant	Intrinsic curvature
rs7694606	4	18028987	G	A	0.039	0.006015	8.94e-11	0.041204	0.006653	31732	0.029054	0.014005	4860	Concordant	Intrinsic curvature
rs7908386	10	12205291	G	A	-0.0259	0.004408	4.22e-09	-0.02338	0.004867	31702	-0.03771	0.010467	4860	Concordant	Intrinsic curvature
rs7968902	12	66363070	T	G	0.0284	0.004557	4.59e-10	0.027026	0.005072	29636	0.034251	0.010404	4860	Concordant	Intrinsic curvature
10:104648482_CTT_C	10	105000000	CTT	C	0.0783	0.013902	1.78e-08	0.078316	0.013905	28679	NA	NA	NA	NA	Local gyrification index
1:113145634_GC_G	1	113000000	GC	G	0.0513	0.008577	2.22e-09	0.047727	0.009325	28754	0.070481	0.021747	4788	Concordant	Local gyrification index
3:142197969_AG_A	3	142000000	AG	A	-0.0548	0.009523	8.7e-09	-0.04732	0.010307	28656	-0.09894	0.024984	4788	Concordant	Local gyrification index
rs10460587	2	85555478	C	T	-0.0396	0.006971	1.34e-08	-0.04262	0.007581	28580	-0.02306	0.017651	4788	Concordant	Local gyrification index
rs113033265	14	99743556	TTG	T	0.046	0.007864	4.93e-09	0.045967	0.007858	26647	NA	NA	NA	NA	Local gyrification index
rs11633076	15	85678251	C	T	0.0412	0.006974	3.47e-09	0.044576	0.007573	28313	0.022356	0.017826	4788	Concordant	Local gyrification index
rs11759026	6	127000000	A	G	-0.0711	0.008209	4.65e-18	-0.06548	0.00894	28570	-0.10105	0.020685	4788	Concordant	Local gyrification index
rs12187568	5	129000000	C	G	-0.0868	0.015374	1.64e-08	-0.08184	0.01708	26559	-0.10798	0.035297	4788	Concordant	Local gyrification index
rs12251016	10	21821918	A	T	0.0408	0.007246	1.79e-08	0.038356	0.007885	28713	0.053857	0.018311	4788	Concordant	Local gyrification index
rs12568334	1	220000000	A	T	-0.0592	0.008942	3.59e-11	-0.05711	0.009693	28643	-0.07125	0.023202	4788	Concordant	Local gyrification index
rs1967282	3	142000000	G	A	0.0423	0.007445	1.33e-08	0.040214	0.008106	28422	0.053699	0.018865	4788	Concordant	Local gyrification index
rs2047676	3	159000000	C	T	-0.0492	0.008286	2.89e-09	-0.04924	0.008292	28026	NA	NA	NA	NA	Local gyrification index
rs2279829	3	147000000	C	T	-0.0472	0.008388	1.84e-08	-0.04219	0.009108	28636	-0.07577	0.021648	4788	Concordant	Local gyrification index
rs35227403	12	68216239	T	A	0.0969	0.014824	6.3e-11	0.104558	0.016088	28395	0.053817	0.03823	4788	Concordant	Local gyrification index
rs4655022	1	22432419	T	C	0.052	0.008048	1.04e-10	0.048663	0.008757	28766	0.070515	0.020501	4788	Concordant	Local gyrification index
rs56155809	17	44119500	C	CTT	0.0779	0.008409	1.97e-20	0.082217	0.009145	28482	0.054209	0.021325	4788	Concordant	Local gyrification index
rs6588406	1	47977192	A	G	-0.0777	0.014017	2.97e-08	-0.08129	0.015021	28810	-0.05355	0.039026	4788	Concordant	Local gyrification index
rs6658111	1	47980916	T	G	-0.0724	0.007185	6.97e-24	-0.07683	0.007807	28549	-0.04786	0.018331	4788	Concordant	Local gyrification index
rs7219015	17	2555592	C	T	0.0633	0.009141	4.36e-12	0.063326	0.009144	28591	NA	NA	NA	NA	Local gyrification index
rs7484851	12	109000000	A	G	-0.0451	0.006885	5.75e-11	-0.04144	0.007475	28767	-0.06607	0.017788	4788	Concordant	Local gyrification index
rs7715167	5	171000000	T	C	-0.0409	0.007079	7.59e-09	-0.04643	0.007688	28810	-0.0101	0.018121	4788	Concordant	Local gyrification index
rs77636716	6	127000000	G	T	0.1003	0.018059	2.79e-08	0.098628	0.019634	28724	0.109478	0.046013	4788	Concordant	Local gyrification index
rs79487293	12	65905126	C	T	0.0415	0.007404	2.08e-08	0.03363	0.008023	28810	0.087102	0.019284	4788	Concordant	Local gyrification index
rs8015306	14	100000000	A	G	-0.0386	0.006986	3.28e-08	-0.03387	0.007586	28401	-0.06445	0.017806	4788	Concordant	Local gyrification index
rs9672271	15	39373623	A	G	0.0415	0.007056	4.07e-09	0.03675	0.00768	27537	0.066969	0.017826	4788	Concordant	Local gyrification index

## Sheet: S4
SNP heritability and attenuation ratio
h2 = heritability, SE = Standard Error, GC = Genomic control
					Meta-analysis					UKB		ABCD
Phenotype	LDSC SNP h2	LDSC SE	GCTA SNP h2	GCTA SE	Attenuation ratio	Attenuation ratio SE	LDSC intercept (SE)	Mean chi-square	Lambda GC	Attenuation ratio (SE)	LDSC intercept (SE)	Attenuation ratio (SE)	LDSC intercept (SE)
Surface area	0.3719	0.0292	0.62	0.02	0.0582	0.0307	1.0175 (0.0092)	1.3	1.1984	0.0563 (0.0407)	1.0142 (0.0103)	0.4724 (0.4876)	1.007 (0.0072)
Volume	0.3236	0.0251	0.56	0.02	0.077	0.0335	1.0203 (0.0088)	1.2629	1.1878	0.0781 (0.0459)	1.0177 (0.0104)	0.4728 (0.4754)	1.0072 (0.0072)
Cortical thickness	0.2979	0.0253	0.469	0.02	0.0574	0.0402	1.0136 (0.0095)	1.2365	1.1714	0.1759 (0.0507)	1.0357 (0.0103)	< 0	0.9877 (0.0073)
Local gyrification index	0.2963	0.0228	0.538	0.02	0.0222	0.0335	1.005 (0.0075)	1.2231	1.1688	< 0	0.9969 (0.0084)	< 0	0.9912 (0.0078)
Folding index	0.2938	0.024	0.541	0.02	0.0601	0.0342	1.0142 (0.0081)	1.2357	1.1667	0.0537 (0.0399)	1.012 (0.0089)	0.5257 (0.3354)	1.0125 (0.008)
Intrinsic curvature	0.2892	0.0234	0.35	0.2	0.0697	0.0324	1.0161 (0.0075)	1.2314	1.1636	0.099 (0.0425)	1.0198 (0.0085)	0.1268 (0.3444)	1.0028 (0.0076)
Mean curvature	0.3305	0.0236	0.51	0.02	0.0625	0.0334	1.0163 (0.0087)	1.2614	1.1841	0.0968 (0.0433)	1.0234 (0.0105)	< 0	0.9934 (0.0079)
Gaussian curvature	0.1853	0.0162	0.284	0.02	0.0697	0.0463	1.0102 (0.0068)	1.1462	1.1188	0.1153 (0.0561)	1.0162 (0.0079)	< 0	0.9888 (0.007)
Intracellular volume fraction	0.167	0.0227	0.293	0.02	0.0492	0.0657	1.0065 (0.0087)	1.1322	1.0956	0.0437 (0.081)	1.0052 (0.0096)	0.4851 (0.3451)	1.0107 (0.0076)
Isotropic volume fraction	0.2435	0.0203	0.446	0.02	0.0726	0.04	1.0138 (0.0076)	1.1905	1.1547	0.0793 (0.0498)	1.014 (0.0088)	0.5892 (0.2639)	1.0158 (0.0071)
Orientation dispersion index	0.1111	0.0156	0.243	0.02	0.0772	0.0739	1.0068 (0.0066)	1.0886	1.0758	0.022 (0.0827)	1.0019 (0.0072)	0.1571 (0.4529)	1.0025 (0.0071)
Mean diffusivity	0.148	0.0183	0.136	0.02	< 0		0.9455 (0.0072)	1.0558	0	0.0391 (0.0527)	1.006 (0.0081)	0.2025 (0.3022)	1.005 (0.0075)
Fractional anisotropy	0.0667	0.0146	0.373	0.02	0.1175	0.1116	1.0066 (0.0062)	1.0558	1.0446	< 0	0.9951 (0.0071)	0.8539 (0.3485)	1.0163 (0.0067)

## Sheet: S5
Results of PheWAS
SE = standard error, Beta = regression beta, meta = GWAS meta-analysis, P = p-value
SNP	CHR	BP	Effect allele	Other allele	Beta (meta)	SE (meta)	P (meta)	phenotype	Phewas hits (5x10-8) (BIG - Oxford)	Associated with QC metrics in BIG - Oxford	Phewas hits (5x10-8) (GWAS Atlas)	GWAS catalog	Brain Imaging Genetics Knowledge Portal
rs533155105	19	4517725	G	T	-0.8372	0.111064	4.77e-14	Folding index	None	No	None	None	None
3:45795731_CTCTT_C	3	45795731	CTCTT	C	0.0819	0.010112	5.53e-16	Isotropic volume fraction	None	No	None	None	None
rs1452628	1	215000000	A	T	0.0534	0.005969	3.68e-19	Isotropic volume fraction	Cortical thickness, WM tract ISOVF, WM tract diffusivity, regional and tissue volume, rfMRI connectivity	No	n/a	n/a	n/a
rs1452628	1	215000000	A	T	0.0004	5.22e-05	1.82e-14	Mean diffusivity	Cortical thickness, WM tract ISOVF, WM tract diffusivity, regional and tissue volume, rfMRI connectivity	No	n/a	n/a	n/a
rs13156484	5	123000000	G	A	0.041	0.005857	2.56e-12	Isotropic volume fraction	None	Yes (proxy)	None	None	None
rs613511	1	39833473	C	T	-0.0533	0.007294	2.73e-13	Meancurvature	Cortical thickness	No	n/a	n/a	n/a
rs617577	1	39910684	T	C	0.0803	0.010079	1.62e-15	Cortical thickness	Cortical thickness	No	n/a	n/a	n/a
rs6658111	1	47980916	T	G	-0.0724	0.007185	6.97e-24	Local gyrification index	cortical area, cortical thickness, regional and tissue volume, regional and tissue intensity, WM tract MO, WM tract OD	No	n/a	n/a	n/a
rs11677841	2	27239949	G	T	-0.0439	0.006359	5.06e-12	Meancurvature	WM tract OD, cortical thickness, regional and tissue volume	No	n/a	n/a	n/a
rs7561572	2	37141336	A	G	-0.0468	0.006025	8.02e-15	Cortical thickness	regional and tissue volume, WM tract diffusivity, WM tract ISOVF, WM tract OD, WM tract MO, cortical area	No	n/a	n/a	n/a
rs12568334	1	220000000	A	T	-0.0592	0.008942	3.59e-11	Local gyrification index	None	No	None	None	None
5:172773963_TCA_T	5	173000000	TCA	T	0.0868	0.011567	6.2e-14	Meancurv	None	No	None	None	None
rs11583546	1	201000000	C	A	-0.0456	0.006859	2.96e-11	Meancurvature	None	No	None	None	None
rs78783493	2	97668945	C	T	0.0802	0.010499	2.2e-14	Cortical thickness	Cortical thickness, cortical area, WM tract ICVF, WM tract diffusivity	No	n/a	n/a	n/a
rs78783493	2	97668945	C	T	-0.1204	0.010904	2.39e-28	Meancurvature	Cortical thickness, cortical area, WM tract ICVF, WM tract diffusivity	No	n/a	n/a	n/a
rs2764687	1	58544805	G	A	-0.0425	0.006425	3.72e-11	Meancurvature	None	No	None	None	None
rs143238565	2	98430405	T	TA	-0.0496	0.007005	1.43e-12	Gaussiancurvature	Cortical thickness, WM tract FA, WM tract ICVF	No	n/a	n/a	n/a
rs13079368	3	39512551	C	T	-0.0434	0.006012	5.24e-13	Cortical thickness	regional and tissue intensity, WM tract diffisuvity, cortical grey-white matter contrast, cortical thickness, WM tract OD, WM tract ICVF,	No	n/a	n/a	n/a
rs34636718	2	42859323	A	G	-0.1836	0.023545	6.31e-15	Meancurvature	Yes, regional volume	n/a	n/a	n/a	n/a
rs62283132	3	142000000	C	T	-0.0655	0.008155	9.6e-16	Volume	None	No	total brain volume	n/a	n/a
rs62157580	2	98325330	T	G	-0.0472	0.006266	4.99e-14	Meancurvature	None	No	None	None	None
rs10496091	2	61482261	G	A	0.0442	0.006621	2.46e-11	Surface area	None	No	None	None	None
rs10460587	2	85555478	C	T	-0.0397	0.005988	3.36e-11	Surface area	None	No	None	None	None
rs61115449	3	147000000	C	T	-0.0453	0.006679	1.18e-11	Isotropic volume fraction	rfMRI node amplitude, cortical area, rfMRI connectivity	No	n/a	n/a	n/a
3:190657741_AGT_A	3	191000000	AGT	A	0.0448	0.006355	1.79e-12	Isotropic volume fraction	regional and tissue volume, WM tract diffusivity, WM tract ISOVF, WM tract FA, WM tract MO, cortical area	Yes	n/a	n/a	n/a
rs34151748	4	122000000	C	G	-0.0441	0.006691	4.37e-11	Cortical thickness	CT, WM tract ICVF	No	n/a	n/a	n/a
rs994004	5	82771383	A	G	0.0417	0.005777	5.29e-13	Intracellular volume fraction	WM tract ICVF, WM tract FA, WM tract diffusivity, WM tract OD, cortical grey-white contrast	Yes	n/a	n/a	n/a
rs13164785	5	82861400	T	G	0.0756	0.007056	8.78e-27	Intracellular volume fraction	WM tract ICVF, WM tract ISOVF, WM tract FA, WM tract diffusivity, WM tract OD, regional tissue intensity,cortical grey-white contrast, regional and tissue volume	Yes	n/a	n/a	n/a
rs6778085	3	142000000	C	T	0.0614	0.007569	4.96e-16	Surface area	None	No	None	None	Yes
rs11168018	5	140000000	T	A	0.0395	0.005639	2.48e-12	Intracellular volume fraction	regional and tissue volume	No	n/a	n/a	n/a
rs34878135	5	171000000	T	C	-0.0202	0.002806	6.1e-13	Folding index	rsfMRI connectivity	Yes	n/a	n/a	n/a
rs6440076	3	142000000	T	A	-0.0608	0.008812	5.21e-12	Surface area	None	No	None	None	Yes
rs9266618	6	31346166	C	A	0.0704	0.010592	3e-11	Surface area	regional and tissue volume	No	n/a	n/a	n/a
rs9271159	6	32577645	C	T	0.0544	0.007831	3.73e-12	Surface area	None	No	None	None	None
rs9398171	6	109000000	C	T	-0.0484	0.006374	3.12e-14	Volume	regional and tissue volume, cortical area, WM tract FA, WM tract diffusivity, regional and tissue intensity	No	n/a	n/a	n/a
rs9398172	6	109000000	G	A	0.0487	0.006844	1.11e-12	Meancurvature	regional and tissue volume, WM tract FA,	No	n/a	n/a	n/a
rs11759026	6	127000000	A	G	-0.0858	0.007072	7.07e-34	Surface area	regional and tissue volume, cortical area	No	n/a	n/a	n/a
rs11759026	6	127000000	A	G	-0.0766	0.006923	1.85e-28	Volume	regional and tissue volume, cortical area	No	n/a	n/a	n/a
rs11759026	6	127000000	A	G	-0.0253	0.002633	7.38e-22	Folding index	regional and tissue volume, cortical area	No	n/a	n/a	n/a
rs11759026	6	127000000	A	G	-0.0463	0.005225	7.97e-19	Intrinsic	regional and tissue volume, cortical area	No	n/a	n/a	n/a
rs11759026	6	127000000	A	G	-0.0711	0.008209	4.65e-18	Local gyrification index	regional and tissue volume, cortical area	No	n/a	n/a	n/a
6:126989258_TTCTC_T	6	127000000	TTCTC	T	0.0515	0.007223	1e-12	Folding index	cortical area, regional and tissue volume	No	n/a	n/a	n/a
rs74580701	6	127000000	A	G	0.1121	0.014632	1.84e-14	Surface area	cortical area, regional and tissue volume	No	n/a	n/a	n/a
rs10484759	6	127000000	C	T	0.0506	0.006871	1.78e-13	Surface area	cortical area, regional and tissue volume	No	n/a	n/a	n/a
rs10484759	6	127000000	C	T	0.0521	0.006726	9.52e-15	Volume	cortical area, regional and tissue volume	No	n/a	n/a	n/a
rs185867463	6	127000000	G	C	0.0826	0.011492	6.6e-13	Intrinsic	cortical area, regional and tissue volume	No	n/a	n/a	n/a
rs62434144	6	151000000	C	T	0.0428	0.005877	3.27e-13	Isotropic volume fraction	regional and tissue volume, cortical thickness, WM tract FA, WM tract ISOVF, WM tract diffusivity, regional and tissue intenisty, white matter hyperintensity volume	No	n/a	n/a	n/a
rs76928645	7	54941328	C	T	-0.0928	0.009812	3.15e-21	Surface area	cortical thickness, regional and tissue volume, WM tract FA, WM tract ICVF, WM tract ISOVF, WM tract diffusivity, WM tract MO, cortical grey-white contrast	No	n/a	n/a	n/a
rs76928645	7	54941328	C	T	-0.057	0.007257	4e-15	Intrinsic	cortical thickness, regional and tissue volume, WM tract FA, WM tract ICVF, WM tract ISOVF, WM tract diffusivity, WM tract MO, cortical grey-white contrast	No	n/a	n/a	n/a
rs74504435	7	54949256	A	G	0.0748	0.009619	7.47e-15	Intracellular volume fraction	regional and tissue volume, WM tract FA, WM tract ICVF, WM tract ISOVF, WM tract diffusivity, WM tract MO, cortical grey-white contrast	No	n/a	n/a	n/a
rs12534506	7	92662327	A	T	-0.0398	0.006031	4.13e-11	Volume	cortical area, regional and tissue volume	No	n/a	n/a	n/a
rs4128399	7	151000000	T	C	0.055	0.007987	5.73e-12	Isotropic volume fraction	regional and tissue volume, regional and tissue intensity, WM tract ISOVF, WM tract diffusivity, cortical thickness, WM tract FA	No	n/a	n/a	n/a
rs3735193	7	156000000	C	G	-0.0426	0.006114	3.23e-12	Surface area	None	No	None	None	Yes
rs1048527	8	26229693	T	G	0.0959	0.011657	1.92e-16	Meancurvature	cortical thickness, WM tract OD, WM tract MO	No	n/a	n/a	n/a
rs3200031	8	26227484	C	T	-0.1007	0.011215	2.72e-19	Cortical thickness	cortical thickness, WM tract OD, WM tract MO	No	n/a	n/a	n/a
rs3200031	8	26227484	C	T	-0.0775	0.010862	9.68e-13	Volume	cortical thickness, WM tract OD, WM tract MO	No	n/a	n/a	n/a
rs11191667	10	105000000	G	A	-0.0445	0.00637	2.84e-12	Surface area	None	No	total brain volume, intracranial volume	n/a	n/a
rs11629120	14	23458457	T	C	0.0405	0.006086	2.84e-11	Surface area	None	No	None	None	Yes
rs12779865	10	21829162	T	C	0.0155	0.002348	4.07e-11	Folding index	WM tract ISOVF, WM tract diffusivity, WM tract MO, WM tract OD, cortical area, regional and tissue volume	No	n/a	n/a	n/a
rs145348761	11	27330323	A	AAAAAGTTTGTGAAGGTTACAGAAATCCTT	-0.0438	0.006272	2.89e-12	Isotropic volume fraction	regional and tissue volume	Yes	n/a	n/a	n/a
rs111939932	12	53843771	C	T	-0.0579	0.007811	1.24e-13	Surface area	regional and tissue volume, cortical grey-white contrast	No	n/a	n/a	n/a
rs1131017	12	56435929	C	G	0.0489	0.006002	3.73e-16	Surface area	None	No	None	Cortical surface area	n/a
rs7297175	12	56473808	T	C	0.0399	0.005865	1.02e-11	Volume	None	No	total brain volume	n/a	n/a
rs8756	12	66359752	C	A	0.0561	0.005935	3.3e-21	Surface area	regional and tissue volume	No	n/a	n/a	n/a
rs8756	12	66359752	C	A	0.0523	0.005808	2.16e-19	Volume	regional and tissue volume	No	n/a	n/a	n/a
rs7968902	12	66363070	T	G	0.0168	0.002292	2.33e-13	Folding index	cortical area	No	n/a	n/a	n/a
rs76169231	12	103000000	T	C	0.0497	0.007188	4.69e-12	Volume	cortical area, regional and tissue volume	No	n/a	n/a	n/a
rs6440076	3	142000000	T	A	-0.0639	0.008626	1.28e-13	Volume	None	No	None	None	Yes
rs2575371	16	1815946	C	T	0.047	0.006365	1.54e-13	Meancurvature	None	No	None	Cortical thickness	n/a
rs1948948	16	51442679	C	T	-0.0004	5.23e-05	1.93e-14	Mean diffusivity	WM tract ISOVF, white matter hyperintensity, cortical thickness, regional and tissue volume, WM tract diffusivity, cortical grey-white contrast	No	n/a	n/a	n/a
16:87221841_ATG_A	16	87221841	ATG	A	0.0529	0.00784	1.5e-11	Orientation dispersion index	regional and tissue volume, cortical thickness, WM hyperintensity volume, WM tract FA, WM tract ICVF, WM tract ISOVF, WM tract diffusivity, WM tract MD, WM tract OD, regional and tissue intensity, cortical-grey white contrast	No	n/a	n/a	n/a
rs9933149	16	87226206	T	C	0.0526	0.005928	7.11e-19	Isotropic volume fraction	cortical area, cortical thickness, regional and tissue volume, regional and tissue intensity, WM tract MO, WM tract OD, WM tract ICVF, WM tract ISOVF, cortical grey-white matter contrast	No	n/a	n/a	n/a
rs9933149	16	87226206	T	C	0.0004	5.99e-05	2.52e-11	Mean diffusivity	cortical area, cortical thickness, regional and tissue volume, regional and tissue intensity, WM tract MO, WM tract OD, WM tract ICVF, WM tract ISOVF, cortical grey-white matter contrast	No	n/a	n/a	n/a
rs10438710	17	2477787	A	G	-0.0572	0.007826	2.68e-13	Orientation dispersion index	cortical thickness, cortical area	No	n/a	n/a	n/a
rs7219015	17	2555592	C	T	-0.0634	0.007852	6.78e-16	Cortical thickness	cortical thickness, cortical area	No	n/a	n/a	n/a
rs7219015	17	2555592	C	T	0.0667	0.00852	4.92e-15	Meancurvature	cortical thickness, cortical area	No	n/a	n/a	n/a
rs7219015	17	2555592	C	T	0.0633	0.009141	4.36e-12	Local gyrification index	cortical thickness, cortical area	No	n/a	n/a	n/a
rs1109451	17	2592031	G	A	0.0411	0.006213	3.71e-11	Cortical thickness	cortical thickness	No	n/a	n/a	n/a
rs2463519	17	43656895	G	A	0.0824	0.00989	7.95e-17	Orientation dispersion index	cortical area, regional and tissue volume, cortical thickness, WM tract FA, regional T2*, WM ISOVF, WM tract diffusivity, WM tract MO, WM tract OD, cortical grey-white contrast	No	n/a	n/a	n/a
rs62057121	17	43900760	G	A	0.0715	0.007097	7.12e-24	Volume	cortical area, regional and tissue volume, cortical thickness, WM tract FA, regional T2*, WM ISOVF, WM tract diffusivity, WM tract MO, WM tract OD, cortical grey-white contrast	No	n/a	n/a	n/a
rs111355814	17	43977748	G	GGCTGGCCCATA	-0.066	0.007887	5.83e-17	Cortical thickness	cortical area, regional and tissue volume, cortical thickness, WM tract FA, regional T2*, WM ISOVF, WM tract diffusivity, WM tract MO, WM tract OD, cortical grey-white contrast	No	n/a	n/a	n/a
rs56155809	17	44119500	C	CTT	0.0779	0.008409	1.97e-20	Local gyrification index	cortical area, regional and tissue volume, cortical thickness, WM tract FA, regional T2*, WM ISOVF, WM tract diffusivity, WM tract MO, WM tract OD, cortical grey-white contrast	No	n/a	n/a	n/a
rs2532261	17	44253203	A	C	0.1076	0.007164	5.41e-51	Surface area	cortical area, regional and tissue volume, cortical thickness, WM tract FA, regional T2*, WM ISOVF, WM tract diffusivity, WM tract MO, WM tract OD, cortical grey-white contrast	No	n/a	n/a	n/a
rs147431626	17	44335635	G	A	0.0343	0.003354	1.51e-24	Folding index	cortical area, regional and tissue volume, cortical thickness, WM tract FA, regional T2*, WM ISOVF, WM tract diffusivity, WM tract MO, WM tract OD, cortical grey-white contrast	No	n/a	n/a	n/a
rs147431626	17	44335635	G	A	0.056	0.005847	9.89e-22	Intrinsic	cortical area, regional and tissue volume, cortical thickness, WM tract FA, regional T2*, WM ISOVF, WM tract diffusivity, WM tract MO, WM tract OD, cortical grey-white contrast	No	n/a	n/a	n/a
rs199491	17	44515243	C	T	-0.0005	7.02e-05	1.08e-12	Mean diffusivity	cortical area, regional and tissue volume, cortical thickness, WM tract FA, regional T2*, WM ISOVF, WM tract diffusivity, WM tract MO, WM tract OD, cortical grey-white contrast	No	n/a	n/a	n/a
rs17698176	17	44819595	T	G	-0.0489	0.007218	1.24e-11	Surface area	cortical area, regional and tissue volume, cortical thickness, WM tract FA, regional T2*, WM ISOVF, WM tract diffusivity, WM tract MO, WM tract OD, cortical grey-white contrast	No	n/a	n/a	n/a
rs570333647	17	44835367	G	GA	0.0745	0.00952	5.06e-15	Orientation dispersion index	cortical area, regional and tissue volume, cortical thickness, WM tract FA, regional T2*, WM ISOVF, WM tract diffusivity, WM tract MO, WM tract OD, cortical grey-white contrast	No	n/a	n/a	n/a
rs3786824	19	46121982	G	A	0.0594	0.006435	2.68e-20	Cortical thickness	cortical area, cortical thickness	No	n/a	n/a	n/a
rs1163249	10	105000000	A	G	0.0515	0.007273	1.43e-12	Volume	None	No	None	None	Yes

## Sheet: S6
Genetic and phenotypic correlation among the 13 global phenotypes
	Surface area	Volume	Cortical thickness	Local gyrification index	Folding Index	Gaussian curvature	Mean curvature	Intrinsic curvature	Intracellular volume fraction	Isotropic volume fraction	Orientation dispersion index	Mean diffusivity	Fractional anisotropy
Surface area	1	0.8655	-0.3705	0.7418	0.8493	-0.2466	-0.01589	0.8377	0.004751	-0.06017	0.083	-0.02921	0.03158
Volume	0.882366	1	0.1286	0.6278	0.6258	-0.461	-0.3317	0.5878	0.02438	-0.05845	-0.2385	-0.09167	0.2889
Cortical thickness	-0.163344	0.30226	1	-0.3472	-0.5246	-0.3462	-0.5806	-0.5452	0.02741	-0.004824	-0.595	-0.1303	0.4437
Local gyrification index	0.700371	0.610902	-0.169358	1	0.8326	0.02823	0.2458	0.7068	0.005839	-0.1258	0.07364	-0.1106	0.06063
Folding Index	0.810041	0.646726	-0.274795	0.707952	1	0.235	0.4604	0.9313	-0.04901	-0.08318	0.1818	-0.01135	-0.0684
Gaussian curvature	-0.10559	-0.255433	-0.308774	-0.0529014	0.280074	1	0.7982	0.3055	-0.006739	-0.05303	0.1074	0.04843	-0.1082
Mean curvature	-0.163111	-0.361473	-0.395031	0.0852699	0.293044	0.68751	1	0.3758	-0.1109	-0.1379	0.4237	-0.02303	-0.34
Intrinsic curvature	0.59285	0.388535	-0.361535	0.404554	0.764459	0.721985	0.403313	1	0.01047	-0.1012	0.1359	-0.01133	-0.03332
Intracellular volume fraction	-0.0204724	-0.0257047	-0.0429158	-0.0335407	-0.0254085	0.0624278	-0.0247678	0.031705	1	0.05917	-0.02469	-0.1104	0.6322
Isotropic volume fraction	0.0143328	-0.0358891	-0.145219	-0.200515	0.026679	0.226721	-0.107786	0.205242	0.108882	1	0.1201	0.8326	-0.1167
Orientation dispersion index	0.046825	-0.039652	-0.122899	0.0348612	0.00368887	-0.15636	0.06721	-0.0971892	-0.474476	-0.0198904	1	0.08993	-0.7376
Mean diffusivity	0.0177298	-0.0614564	-0.20327	-0.185205	0.0518371	0.279783	-0.043964	0.251359	-0.0196247	0.963158	-0.00499044	1	-0.213
Fractional anisotropy	0.0435351	0.103566	0.0793027	0.0551279	0.0425919	0.0745073	-0.0546256	0.082666	0.783349	-0.0174761	-0.85831	-0.0868039	1
*Bottom triangle - phenotypic correlation; Top triangle - genetic correlation

## Sheet: S7
Results from Genomic SEM
LHS = Left hand side variable, RHS = right-hand side variable
LHS	Operation	RHS	Unstandised estimate	Unstandised SE	Standardised Estimate	Standardised SE	Std_all	p-value
F1	=~	Surface area	75.7219	3.90135	0.885765	0.0456355	0.885765	6.45974e-84
F1	=~	Volume	52.7834	4.13148	0.666676	0.0521815	0.666676	2.23515e-37
F1	=~	Folding index	76.5132	3.65761	0.994548	0.0475433	0.994548	3.60103e-97
F1	=~	Intrinsic curvature index	70.5551	3.64185	0.939099	0.0484731	0.939099	1.29424e-83
F1	=~	Local gyrification index	63.3114	3.41549	0.844643	0.0455671	0.844643	1.04695e-76
F1	~~	F1	1	1	1
F1	~~	F2	0.127224	0.052561	0.127239	0.0525732	0.127239	0.0154994
F1	~~	F3	-0.0159961	0.0859083	-0.0159943	0.0859073	-0.0159943	0.852288
F1	~~	F4	-0.101731	0.0656392	-0.101741	0.065644	-0.101741	0.121178
F2	=~	Mean curvature	84.2702	12.3283	1.05349	0.154093	0.99955	8.17163e-12
F2	=~	Gaussian curvature	34.5769	6.3539	0.585231	0.107529	0.585231	5.27325e-08
F2	~~	F2	1	1	1
F2	~~	F3	-0.429452	0.0942926	-0.429535	0.094305	-0.429535	5.25198e-06
F2	~~	F4	-0.0677311	0.0652984	-0.067732	0.0653317	-0.067732	0.299617
F3	=~	Orientation dispersion index	-36.2254	4.55142	-0.786741	0.0988502	-0.786741	1.73236e-15
F3	=~	Fractional anisotropy	33.7977	4.59028	0.949216	0.128919	0.949218	1.7998e-13
F3	=~	Intracellular volume fraction	16.2577	7.17811	0.28272	0.124819	0.28272	0.0235188
F3	~~	F3	1	1	1
F3	~~	F4	-0.156142	0.101073	-0.156193	0.101096	-0.156193	0.122383
F4	=~	Mean diffusivity	44.431	5.97966	0.826753	0.111166	0.826757	1.08305e-13
F4	=~	Isotropic volume fraction	67.4799	7.54791	1.00663	0.112481	0.999507	3.88437e-19
F4	~~	F4	1	1	1
Surface area	~~	Surface area	1574.52	182.421	0.21542	0.0249605	0.21542	6.06874e-18
Orientation dispersion index	~~	Orientation dispersion index	807.825	254.603	0.381039	0.120098	0.381039	0.00150933
Fractional anisotropy	~~	Fractional anisotropy	125.565	143.215	0.0989852	0.11297	0.0989856	0.380618
Mean diffusivity	~~	Mean diffusivity	916.354	424.063	0.316471	0.146635	0.316473	0.0307036
Volume	~~	Volume	3482.55	296.116	0.555543	0.0472365	0.555543	6.21832e-32
Folding index	~~	Folding index	64.2999	148.238	0.0108743	0.0250478	0.0108743	0.664461
Mean curvature	~~	Mean curvature	0.000999997	1810.85	0.000999464	0.282901	0.000899738	1
Gaussian curvature	~~	Gaussian curvature	2296.08	448.055	0.657504	0.128329	0.657504	2.98251e-07
IC	~~	IC	666.61	126.594	0.118092	0.0224272	0.118092	1.39642e-07
Local gyrification index	~~	Local gyrification index	1609.99	208.404	0.286578	0.0370931	0.286578	1.11572e-14
Isotropic volume fraction	~~	Isotropic volume fraction	0.000999817	970.194	0.00100008	0.215631	0.00098599	0.999999
Intracellular volume fraction	~~	Intracellular volume fraction	3042.64	426.478	0.920069	0.128966	0.920069	9.72437e-13

## Sheet: S8
Co-locolisation of the global hits
Traits	Posterior probability of co-localisation	Regional posterior probability of co-localisation	Candidate SNP	Posterior explained by SNP	Chromosome	Region start	Region stop
Folding index, Intrinsic curvature index	0.5975	0.6932	14:23401403_CA_C	0.1803	14	23018665	24905123
Orientation dispersion index, Fractional anisotropy	0.7793	0.9416	2:61367415_CAA_C	0.2007	2	60292000	62429044
Surface area, Volume, Folding index, Intrinsic curvature index, Local gyrification index	0.8464	0.9468	2:61486689_AT_A	0.8003	2	60292000	62429044
Isotropic volume fraction, Mean diffusivity	0.9922	0.9991	3:45795731_CTCTT_C	0.8982	3	45165153	46657500
Cortical thickness, Volume, Mean curvature, Gaussian curvature	0.5083	0.6881	5:172773963_TCA_T	0.9998	5	173000000	174000000
Surface area, Volume	0.6217	0.8793	rs10418425	0.4667	19	4348967	5811852
Surface area, Volume, Folding index, Intrinsic curvature index, Local gyrification index	0.935	0.9993	rs10460587	0.9164	2	85140680	88038507
Cortical thickness, Volume, Mean curvature, Gaussian curvature, Orientation dispersion index	0.8734	0.9294	rs1048527	0.4406	8	25483454	26682525
Surface area, Volume, Folding index, Intrinsic curvature index, Local gyrification index	0.9538	0.9999	rs10828247	0.5324	10	19716878	22772283
Intracellular volume fraction, Fractional anisotropy	0.6286	0.7197	rs11168018	0.3531	5	139000000	141000000
Mean curvature, Gaussian curvature	0.8699	0.9418	rs11172065	0.1865	12	55665837	57548860
Surface area, Volume, Mean curvature	0.5513	0.9602	rs11191667	0.1636	10	104000000	107000000
Surface area, Volume, Folding index, Intrinsic curvature index, Local gyrification index	0.3469	0.6056	rs111939932	0.8	12	53039004	54778823
Surface area, Folding index, Intrinsic curvature index, Local gyrification index	0.573	0.6801	rs112655337	1	6	150000000	152000000
Surface area, Volume, Folding index, Intrinsic curvature index, Local gyrification index, Intrinsic curvature indexVF	0.9306	0.9911	rs1131017	0.7669	12	55665837	57548860
Surface area, Volume	0.9203	0.9961	rs11629120	0.3982	14	23018665	24905123
Surface area, Volume, Folding index, Intrinsic curvature index, Local gyrification index	1	1	rs11759026	1	6	125000000	128000000
Surface area, Volume, Folding index, Intrinsic curvature index, Local gyrification index	0.982	0.992	rs12534506	1	7	92493752	93966601
Surface area, Folding index, Intrinsic curvature index, Local gyrification index	0.7636	0.9825	rs12568334	0.1288	1	220000000	222000000
Cortical thickness, Folding index, Mean curvature, Local gyrification index	0.6279	0.999	rs12760204	0.5585	1	57021728	58865399
Mean curvature, Intracellular volume fraction	0.9477	0.9984	rs13164785	0.2817	5	82025648	83972689
Isotropic volume fraction, Mean diffusivity	0.9957	0.9996	rs13224758	0.8675	7	151000000	152000000
Isotropic volume fraction, Mean diffusivity	0.8476	0.8516	rs138880575	0.9988	2	40281483	43309590
Mean curvature, Isotropic volume fraction, Fractional anisotropy, Mean diffusivity	0.5241	0.694	rs1452628	0.984	1	215000000	216000000
Isotropic volume fraction, Mean diffusivity	0.7748	0.908	rs145348761	0.0766	11	27020461	28481593
Folding index, Intrinsic curvature index	0.8866	1	rs147431626	0.8295	17	43056905	45876022
Orientation dispersion index, Fractional anisotropy	0.666	0.6923	rs181725777	0.966	12	65559695	67181144
Surface area, Volume, Folding index, Intrinsic curvature index, Local gyrification index	0.468	0.6419	rs188107133	1	5	82025648	83972689
Isotropic volume fraction, Mean diffusivity	0.9902	1	rs1948948	0.4801	16	49007926	52035823
Surface area, Volume, Mean curvature, Gaussian curvature	0.8848	1	rs2153960	0.7771	6	108000000	110000000
Surface area, Volume	0.6907	0.7564	rs2319546	0.3529	3	147000000	149000000
Cortical thickness, Folding index, Mean curvature, Gaussian curvature	0.5757	0.8284	rs2575371	0.7743	16	1207206	2764829
Mean curvature, Gaussian curvature	0.623	0.7303	rs34358471	0.4402	16	49007926	52035823
Surface area, Cortical thickness, Folding index, Mean curvature, Gaussian curvature, Intrinsic curvature index	0.5307	0.7372	rs34636718	0.9929	2	40281483	43309590
Surface area, Volume, Folding index, Intrinsic curvature index, Local gyrification index	0.6706	0.9988	rs34878135	0.4726	5	170000000	171000000
Surface area, Volume, Folding index, Intrinsic curvature index, Local gyrification index	0.9499	0.9946	rs3735193	0.5168	7	155000000	156000000
Surface area, Cortical thickness, Folding index, Mean curvature, Intrinsic curvature index, Local gyrification index, Orientation dispersion index	0.9594	0.9967	rs3786824	0.5506	19	46102697	47150082
Cortical thickness, Orientation dispersion index	0.5442	0.783	rs4833687	0.0278	4	120000000	123000000
Isotropic volume fraction, Intracellular volume fraction, Orientation dispersion index, Mean diffusivity	0.7245	1	rs4843558	0.2313	16	86815411	87647349
Surface area, Volume, Folding index	0.6065	0.7254	rs529017838	0.9987	3	190000000	192000000
Folding index, Intrinsic curvature index, Local gyrification index	0.6781	0.9911	rs545443077	0.2234	2	95326452	98995201
Surface area, Volume, Folding index, Intrinsic curvature index	0.3545	0.6108	rs60971528	0.4152	16	49007926	52035823
Cortical thickness, Folding index, Mean curvature, Gaussian curvature, Intrinsic curvature index	0.7582	0.997	rs613511	1	1	38731847	40200567
Cortical thickness, Folding index, Mean curvature, Intrinsic curvature index, Local gyrification index, Intrinsic curvature indexVF	0.5538	0.6851	rs61784835	0.9598	1	46899501	48002576
Isotropic volume fraction, Mean diffusivity	0.9331	0.9489	rs62434144	0.3208	6	150000000	152000000
Cortical thickness, Folding index, Mean curvature, Gaussian curvature, Intrinsic curvature index	0.4035	0.7045	rs6745807	0.733	2	26894985	28598777
Surface area, Volume, Folding index, Intrinsic curvature index, Local gyrification index	0.604	0.9998	rs6778085	0.7346	3	141000000	143000000
Surface area, Volume	0.6291	0.6992	rs7201584	0.4148	16	1207206	2764829
Surface area, Cortical thickness, Folding index, Mean curvature, Gaussian curvature, Intrinsic curvature index, Local gyrification index	0.9519	0.9796	rs7219015	1	17	1928731	3702312
Gaussian curvature, Intrinsic curvature index	0.7751	0.9059	rs72666141	0.1959	1	57021728	58865399
Surface area, Cortical thickness, Volume, Folding index, Intrinsic curvature index	0.953	0.9666	rs76928645	1	7	54222976	55691584
Cortical thickness, Volume, Mean curvature, Gaussian curvature, Orientation dispersion index	0.8692	0.9852	rs78783493	0.9011	2	95326452	98995201
Surface area, Volume, Folding index, Intrinsic curvature index, Local gyrification index	0.941	0.9998	rs8756	0.9218	12	65559695	67181144
Surface area, Volume, Intrinsic curvature index, Local gyrification index	0.3475	0.629	rs9266618	0.9407	6	30798168	31571218
Surface area, Volume, Folding index, Intrinsic curvature index, Local gyrification index	0.4076	0.6976	rs9271159	0.9763	6	31571218	32682664

## Sheet: S9
Primary results from the MR analyses
Beta = regression beta, SE = standard error
Results after splitting the UKB into two random halves
				Mendelian Randomisation				Mendelian Randomisation in the reverse direction
S No.	Phenotype 1	Phenotype 2	Nsnps	Beta	SE	p-value	Notes	Nsnps	Beta	SE	p-value	Notes	Methods
1	Surface area (Beta)	Cortical thickness (alpha)	13	-0.15321	0.0861677	0.075392		5	-0.29574	0.125183	0.0181553		IVW
			13	-0.06376	0.0742933	0.390798		5	-0.11833	0.123924	0.33966		Weighted Median
			13	-1.06155	0.171534	6.83e-05	Intercept significant	5	0.204487	0.38922	0.635679		Egger Regression
			12	-0.0415	0.0694602	-0.59746	Outlier corrected	5	-0.29574	0.125183	0.0774569		MR PRESSO
2	Surface area (Beta)	Volume (alpha)	13	0.488777	0.0713275	7.25e-12		8	0.718712	0.718712	1.037e-09		IVW
			13	0.499525	0.068532	3.12e-13		8	0.654933	0.087669	7.988e-14		Weighted Median
			13	0.807776	0.256212	0.009197	Intercept significant	8	2.25748	0.545594	0.0060946		Egger Regression
			12	0.525909	0.0597613	2.61e-06	Outlier corrected	7	0.591618	0.070032	0.0001502	Outlier corrected	MR PRESSO
3	Surface area (Beta)	Intrinsic curvature index (alpha)	13	0.298976	0.0666645	7.3e-06		7	0.924711	0.282161	0.0010483		IVW
			13	0.290249	0.0614723	2.34e-06		7	0.355503	0.154078	0.0210381		Weighted Median
			13	0.938628	0.160959	0.000114	Intercept significant	7	4.24453	0.840286	0.003929		Egger Regression
			11	0.294446	0.0592855	0.000565	Outlier corrected	5	0.495799	0.212853	0.0803138		MR PRESSO
4	Surface area (Beta)	Folding index (alpha)	13	0.19096	0.0344995	3.11e-08		8	1.71764	0.484772	0.0003953		IVW
			13	0.192105	0.03452	2.62e-08		8	0.813421	0.278355	0.0034752		Weighted Median
			13	0.467798	0.100855	0.000719	Intercept significant	7	1.47224	0.477228	0.0215256	Intercept significant	Egger Regression
			12	0.205796	0.0317217	4.5e-05	Outlier corrected	8	1.73031	0.467942	0.0140329	Outlier corrected	MR PRESSO
5	Surface area (Beta)	Local gyrification index (alpha)	13	0.43908	0.0685273	1.48e-10		10	0.378605	0.145384	0.0092097	p-value threshold 1E-6	IVW
			13	0.419432	0.0858116	1.02e-06		10	0.216227	0.079445	0.0064943		Weighted Median
			13	0.873903	0.226015	0.002623		10	0.095781	0.485097	0.848402		Egger Regression
			13	0.43908	0.0685273	3.37e-05		7	0.205483	0.042138	0.0027762	Outlier corrected	MR PRESSO
6	Surface area (Beta)	Gaussian curvature (alpha)	13	-0.13514	0.0368989	0.00025		5	0.094532	0.135196	0.484415		IVW
			13	-0.10441	0.0389815	0.007398		5	-0.02058	0.17221	0.904868		Weighted Median
			13	-0.10172	0.141895	0.488401		5	-0.48916	0.555234	0.44319		Egger Regression
			13	-0.13514	0.0368989	0.003251		5	0.44319	0.135196	0.522938		MR PRESSO
7	Surface area (Beta)	Mean curvature (alpha)	13	-0.10344	0.0663392	0.118942		7	0.013875	0.056618	0.806402		IVW
			13	-0.07053	0.0646285	0.275109		7	-0.01779	0.071596	0.803815		Weighted Median
			13	0.140526	0.244091	0.5764		7	-0.15246	0.190869	0.460662		Egger Regression
			13	-0.05911	0.0451648	0.217287		7	0.013875	0.050731	0.793635		MR PRESSO
Results using UKB as exposure and ABCD as outcome
S No.	Phenotype 1	Phenotype 2	Nsnps	Beta	SE	p-value	Notes	Nsnps	Beta	SE	p-value		Methods
1	Surface area	Cortical thickness	28	-0.03781	0.0734105	0.606514		22	-0.19522	0.107572	0.0695523		IVW
			28	-0.09424	0.0974347	0.333458		22	-0.09174	0.124893	0.462593		Weighted Median
			28	-0.01889	0.237381	0.937187		22	-0.3654	0.358144	0.31979		Egger Regression
			28	-0.06671	0.0699135	0.347172		22	-0.18836	0.101017	0.0750395		MR PRESSO
2	Surface area	Volume	28	0.732725	0.0892306	2.18e-16		22	0.713231	0.114616	4.88e-10		IVW
			28	0.806122	0.114051	1.57e-12		22	0.685497	0.136574	5.19e-07		Weighted Median
			28	0.673274	0.293781	0.030267		22	0.354624	0.471089	0.46		Egger Regression
			28	0.708986	0.080893	5.15e-10		22	0.773272	0.100926	3.94e-08		MR PRESSO
3	Surface area	Intrinsic curvature index	28	0.364956	0.050049	3.05e-13		18	0.841235	0.203726	3.64e-05		IVW
			28	0.411202	0.064816	2.24e-10		18	0.538577	0.206702	0.00917		Weighted Median
			28	0.390805	0.164814	0.025424		18	1.245	0.684365	0.0876		Egger Regression
			28	0.353082	0.0469557	1.46e-08		17	0.14354	4.74762	0.0001231		MR PRESSO
4	Surface area	Folding index	28	0.111856	0.0190486	4.3e-09		25	1.25137	0.307812	4.8e-05		IVW
			28	0.12841	0.0246167	1.82e-07		25	0.706218	0.303392	0.0199		Weighted Median
			28	0.079266	0.0624091	0.215295		25	1.80275	1.06228	0.103		Egger Regression
			28	0.103126	0.01923	6.91e-06		25	1.2003	0.268677	0.0001111		MR PRESSO
5	Surface area	Local gyrification index	28	0.528727	0.102004	2.18e-07		10	0.520304	0.2147	0.0153759		IVW
			28	0.537306	0.115117	3.05e-06		10	0.264561	0.153607	0.0850117		Weighted Median
			28	0.247565	0.331688	0.461448		10	0.329028	1.0034	0.751394		Egger Regression
			28	0.538024	0.0946265	2e-06		9	0.513669	0.195015	0.0249899		MR PRESSO
6	Surface area	Gaussian curvature	28	-0.11371	0.0413285	0.005934		8	0.171755	0.292331	0.556843	p-value threshold 1E-6	IVW
			28	-0.11472	0.0593495	0.053243		8	0.454663	0.346946	0.190036		Weighted Median
			28	-0.04095	0.135326	0.764628		8	2.03298	1.3027	0.169641		Egger Regression
			28	-0.04095	0.135326	0.764628		8	0.070991	0.250078	0.781778		MR PRESSO
7	Surface area	Mean curvature	28	-0.09612	0.0765721	0.209353		28	0.105608	0.074633	0.157056		IVW
			28	0.017685	0.09135	0.846491		28	0.077666	0.100962	0.441737		Weighted Median
			28	-0.03981	0.252027	0.875713		28	0.005954	0.281605	0.983292		Egger Regression
			28	-0.0969	0.0706849	0.179954		28	0.106228	0.05532	0.0640698		MR PRESSO
Results from CAUSE
				MR			Reverse MR
S No.	Phenotype 1	Phenotype 2	Nsnps	Beta	95% CI	Notes	Nsnps	Beta	SE	Notes	Methods
2	SA (Beta)	Volume (alpha)	11	0.46	(0.09, 0.82)	causal	4	1.29	(0.37, 2.06)	causal	CAUSE, p <5E-8
			5305	0.21	(0.13, 0.29)	causal	5303	0.2	(0.12, 0.29)	causal	CAUSE, p <1E-3
3	SA (Beta)	Intrinsic curvature index (alpha)	11	0.28	(0.08, 0.49)	causal	5	0.89	(-0.08, 1.92)	causal	CAUSE, p <5E-8
			5305	0.14	(0.09, 0.19)	causal	5575	0.32	(0.11, 0.54)	causal	CAUSE, p <1E-3
4	SA (Beta)	Folding index (alpha)	11	0.17	(0.03, 0.31)	causal	12	-0.15	(-0.59, 0.29)	shared	CAUSE, p <5E-8
			5305	0.08	(0.05, 0.11)	causal	5766	0.46	(0.18, 0.77)	shared	CAUSE, p <1E-3
5	SA (Beta)	Local gyrification index(alpha)	11	0.41	(0.1, 0.71)	causal	13	0.47	(-0.12, 1.32)	shared	CAUSE, p <5E-8
			5305	0.16	(0.09, 0.23)	causal	5296	0.06	(-0.28, 0.41)	shared	CAUSE, p <1E-3

[truncated: 25 more sheets: S10, S11, S12, S13, S14, S15, S16, S17, S18, S19, S20, S21, S22, S23, S24, S25, S26, S27, S28, S29 …]
